# Supplementary material for: mGluR4–Npdc1 complex mediates α-synuclein fibril-induced neurodegeneration
Source: bioRxiv. 2025 Jul 21:2025.07.16.665194. Preprint. [Version 1] doi: 10.1101/2025.07.16.665194 (PMC12330738; doi:10.1101/2025.07.16.665194)
Supplement: Supplement 1 [file media-1.xlsx]

## Sheet: Hoja1
Library	GeneSymbol	CloneID	GeneID	Accession	BacterialSelection	Vector
Transomic	AGPAT1	TOLH-1513732	10554	NULL	Carbenicillin	pLX304
Transomic	SMAGP	TOLH-1505887	57228	BC003379	Carbenicillin	pLX304
Transomic	TMEM234	TOLH-1504883	56063	NULL	Carbenicillin	pLX304
Transomic	NDUFB1	TOLH-1503688	4707	NULL	Carbenicillin	pLX304
Transomic	MLC1	TOLH-1505897	23209	BC010518	Carbenicillin	pLX304
Transomic	FNDC3B	TOLH-1505898	64778	BC012204	Carbenicillin	pLX304
Transomic	DPM2	TOLH-1505899	8818	BC015374	Carbenicillin	pLX304
Transomic	EPHA7	TOLH-1505908	2045	BC027940	Carbenicillin	pLX304
Transomic	FXYD1	TOLH-1505923	5348	BC032800	Carbenicillin	pLX304
Transomic	ATP6V0E2	TOLH-1505924	155066	BC015899	Carbenicillin	pLX304
Transomic	NDUFB3	TOLH-1505931	4709	BC018183	Carbenicillin	pLX304
Transomic	FMO5	TOLH-1505935	2330	BC035687	Carbenicillin	pLX304
Transomic	TMC8	TOLH-1504885	147138	NULL	Carbenicillin	pLX304
Transomic	STX11	TOLH-1505937	8676	BC033519	Carbenicillin	pLX304
Transomic	TMCO5A	TOLH-1505939	145942	BC029221	Carbenicillin	pLX304
Transomic	SPCS1	TOLH-1505941	28972	BC000884	Carbenicillin	pLX304
Transomic	EPHA4	TOLH-1504260	2043	NULL	Carbenicillin	pLX304
Transomic	SERINC2	TOLH-1505946	347735	BC017085	Carbenicillin	pLX304
Transomic	TYROBP	TOLH-1505962	7305	BC011175	Carbenicillin	pLX304
Transomic	SPEM1	TOLH-1505978	374768	BC033882	Carbenicillin	pLX304
Transomic	MMGT1	TOLH-1505979	93380	BC033588	Carbenicillin	pLX304
Transomic	FAM26E	TOLH-1505980	254228	BC032556	Carbenicillin	pLX304
Transomic	OPALIN	TOLH-1505984	93377	BC033737	Carbenicillin	pLX304
Transomic	ERMP1	TOLH-1505986	79956	BC031630	Carbenicillin	pLX304
Transomic	SPTLC1	TOLH-1503695	10558	NULL	Carbenicillin	pLX304
Transomic	SYNGR3	TOLH-1512112	9143	NULL	Carbenicillin	pLX304
Transomic	GPR55	TOLH-1505989	9290	BC032694	Carbenicillin	pLX304
Transomic	USE1	TOLH-1505990	55850	BC006005	Carbenicillin	pLX304
Transomic	GPR171	TOLH-1505991	29909	BC036815	Carbenicillin	pLX304
Transomic	CHRNA7	TOLH-1505994	1139	BC037571	Carbenicillin	pLX304
Transomic	TGFA	TOLH-1506008	7039	BC005308	Carbenicillin	pLX304
Transomic	SDHD	TOLH-1506010	6392	BC005263	Carbenicillin	pLX304
Transomic	ADORA2B	TOLH-1506011	136	BC025722	Carbenicillin	pLX304
Transomic	SLC25A16	TOLH-1512397	8034	NULL	Carbenicillin	pLX304
Transomic	PIGC	TOLH-1504381	5279	NULL	Carbenicillin	pLX304
Transomic	SLC25A6	TOLH-1506022	293	BC031912	Carbenicillin	pLX304
Transomic	SURF1	TOLH-1506023	6834	BC028314	Carbenicillin	pLX304
Transomic	STX5	TOLH-1506027	6811	BC012137	Carbenicillin	pLX304
Transomic	SEC22C	TOLH-1506030	9117	BC006178	Carbenicillin	pLX304
Transomic	JKAMP	TOLH-1503699	51528	NULL	Carbenicillin	pLX304
Transomic	YIPF2	TOLH-1506049	78992	BC013014	Carbenicillin	pLX304
Transomic	RDH11	TOLH-1512115	51109	NULL	Carbenicillin	pLX304
Transomic	RDH11	TOLH-1505648	51109	NULL	Carbenicillin	pLX304
Transomic	SCAMP3	TOLH-1512116	10067	NULL	Carbenicillin	pLX304
Transomic	SLC22A24	TOLH-1503703	283238	NULL	Carbenicillin	pLX304
Transomic	LRFN4	TOLH-1506059	78999	BC014040	Carbenicillin	pLX304
Transomic	PEX10	TOLH-1512117	5192	NULL	Carbenicillin	pLX304
Transomic	ST6GALNAC5	TOLH-1504970	81849	BC001201	Carbenicillin	pLX304
Transomic	BTN2A2	TOLH-1512118	10385	NULL	Carbenicillin	pLX304
Transomic	SCAMP1	TOLH-1504972	9522	BC015065	Carbenicillin	pLX304
Transomic	CDCP1	TOLH-1504978	64866	BC021099	Carbenicillin	pLX304
Transomic	SCAMP3	TOLH-1504816	10067	NULL	Carbenicillin	pLX304
Transomic	FPR1	TOLH-1504991	2357	BC005315	Carbenicillin	pLX304
Transomic	C5AR1	TOLH-1504993	728	BC008982	Carbenicillin	pLX304
Transomic	SLC25A39	TOLH-1504327	51629	NULL	Carbenicillin	pLX304
Transomic	ROM1	TOLH-1504998	6094	BC008100	Carbenicillin	pLX304
Transomic	A4GALT	TOLH-1505000	53947	BC017068	Carbenicillin	pLX304
Transomic	SLC25A3	TOLH-1505026	5250	BC000998	Carbenicillin	pLX304
Transomic	SLC35C1	TOLH-1505031	55343	BC001427	Carbenicillin	pLX304
Transomic	HLA-A	TOLH-1512124	3105	NULL	Carbenicillin	pLX304
Transomic	CXADR	TOLH-1505032	1525	BC003684	Carbenicillin	pLX304
Transomic	HLA-A	TOLH-1513289	3105	NULL	Carbenicillin	pLX304
Transomic	SDC3	TOLH-1505037	9672	BC013974	Carbenicillin	pLX304
Transomic	CREB3	TOLH-1505039	10488	BC010158	Carbenicillin	pLX304
Transomic	HLA-C	TOLH-1505661	3107	BC008457	Carbenicillin	pLX304
Transomic	PEX3	TOLH-1505046	8504	BC014551	Carbenicillin	pLX304
Transomic	SYT11	TOLH-1503707	23208	NULL	Carbenicillin	pLX304
Transomic	SLC46A1	TOLH-1503709	113235	NULL	Carbenicillin	pLX304
Transomic	RNF26	TOLH-1505053	79102	BC000058	Carbenicillin	pLX304
Transomic	RGMA	TOLH-1503711	56963	NULL	Carbenicillin	pLX304
Transomic	GCNT3	TOLH-1505060	9245	BC017032	Carbenicillin	pLX304
Transomic	VIPR2	TOLH-1505061	7434	BC010569	Carbenicillin	pLX304
Transomic	COX10	TOLH-1505066	1352	BC000060	Carbenicillin	pLX304
Transomic	STARD3	TOLH-1505068	10948	BC008747	Carbenicillin	pLX304
Transomic	STARD3	TOLH-1512135	10948	NULL	Carbenicillin	pLX304
Transomic	FADS3	TOLH-1505070	3995	BC004901	Carbenicillin	pLX304
Transomic	SERINC1	TOLH-1512141	57515	NULL	Carbenicillin	pLX304
Transomic	PIGO	TOLH-1505082	84720	BC013987	Carbenicillin	pLX304
Transomic	OLFM2	TOLH-1505084	93145	BC011361	Carbenicillin	pLX304
Transomic	MFSD10	TOLH-1505086	10227	BC001502	Carbenicillin	pLX304
Transomic	MFSD10	TOLH-1512143	10227	NULL	Carbenicillin	pLX304
Transomic	TM9SF3	TOLH-1504135	56889	NULL	Carbenicillin	pLX304
Transomic	HTRA2	TOLH-1504078	27429	NULL	Carbenicillin	pLX304
Transomic	SLC38A7	TOLH-1505098	55238	BC001961	Carbenicillin	pLX304
Transomic	GABRA5	TOLH-1504264	2558	NULL	Carbenicillin	pLX304
Transomic	ALG1	TOLH-1503719	56052	NULL	Carbenicillin	pLX304
Transomic	BSCL2	TOLH-1505103	26580	BC009866	Carbenicillin	pLX304
Transomic	SMAD5	TOLH-1505104	4090	BC009682	Carbenicillin	pLX304
Transomic	LILRA2	TOLH-1505107	11027	BC017412	Carbenicillin	pLX304
Transomic	SAMM50	TOLH-1512144	25813	NULL	Carbenicillin	pLX304
Transomic	SAMM50	TOLH-1503721	25813	NULL	Carbenicillin	pLX304
Transomic	SLC52A3	TOLH-1503722	113278	NULL	Carbenicillin	pLX304
Transomic	TNFRSF21	TOLH-1503724	27242	NULL	Carbenicillin	pLX304
Transomic	SLC38A5	TOLH-1505112	92745	BC019246	Carbenicillin	pLX304
Transomic	TRIP6	TOLH-1505119	7205	BC004999	Carbenicillin	pLX304
Transomic	TRIP6	TOLH-1512146	7205	NULL	Carbenicillin	pLX304
Transomic	DRD5	TOLH-1503725	1816	NULL	Carbenicillin	pLX304
Transomic	CCDC47	TOLH-1504511	57003	NULL	Carbenicillin	pLX304
Transomic	LMBR1L	TOLH-1512147	55716	NULL	Carbenicillin	pLX304
Transomic	LMBR1L	TOLH-1505128	55716	BC015015	Carbenicillin	pLX304
Transomic	KCNS3	TOLH-1505131	3790	BC004148	Carbenicillin	pLX304
Transomic	CHRNA3	TOLH-1505140	1136	BC000513	Carbenicillin	pLX304
Transomic	CDH16	TOLH-1505142	1014	BC027912	Carbenicillin	pLX304
Transomic	HMGCR	TOLH-1505143	3156	BC033692	Carbenicillin	pLX304
Transomic	ATP6V0A1	TOLH-1505144	535	BC032398	Carbenicillin	pLX304
Transomic	GABBR2	TOLH-1505148	9568	BC035071	Carbenicillin	pLX304
Transomic	NDST2	TOLH-1505149	8509	BC035711	Carbenicillin	pLX304
Transomic	ATP2C1	TOLH-1504438	27032	NULL	Carbenicillin	pLX304
Transomic	SNX14	TOLH-1503731	57231	NULL	Carbenicillin	pLX304
Transomic	PCSK5	TOLH-1504482	5125	NULL	Carbenicillin	pLX304
Transomic	EXTL3	TOLH-1505163	2137	BC006363	Carbenicillin	pLX304
Transomic	TEX10	TOLH-1505168	54881	BC030652	Carbenicillin	pLX304
Transomic	C6	TOLH-1505173	729	BC035723	Carbenicillin	pLX304
Transomic	DSE	TOLH-1505178	29940	BC039245	Carbenicillin	pLX304
Transomic	POM121	TOLH-1505193	9883	BC008794	Carbenicillin	pLX304
Transomic	TMEM67	TOLH-1505194	91147	BC032835	Carbenicillin	pLX304
Transomic	RASA1	TOLH-1505203	5921	BC033015	Carbenicillin	pLX304
Transomic	ITGA5	TOLH-1505204	3678	BC008786	Carbenicillin	pLX304
Transomic	SLC50A1	TOLH-1505207	55974	BC009621	Carbenicillin	pLX304
Transomic	ST8SIA4	TOLH-1505208	7903	BC027866	Carbenicillin	pLX304
Transomic	ICOS	TOLH-1505209	29851	BC028006	Carbenicillin	pLX304
Transomic	TMEM44	TOLH-1505218	93109	BC034353	Carbenicillin	pLX304
Transomic	TMEM185A	TOLH-1503737	84548	NULL	Carbenicillin	pLX304
Transomic	GSG1L	TOLH-1505222	146395	BC016460	Carbenicillin	pLX304
Transomic	MPV17	TOLH-1505225	4358	BC001115	Carbenicillin	pLX304
Transomic	TNFSF14	TOLH-1505226	8740	BC018058	Carbenicillin	pLX304
Transomic	CAV1	TOLH-1505228	857	BC009685	Carbenicillin	pLX304
Transomic	TMEM9	TOLH-1505238	252839	BC001106	Carbenicillin	pLX304
Transomic	REEP6	TOLH-1505240	92840	BC008201	Carbenicillin	pLX304
Transomic	KCNK4	TOLH-1505669	50801	BC033577	Carbenicillin	pLX304
Transomic	C1orf43	TOLH-1505670	25912	BC008306	Carbenicillin	pLX304
Transomic	NDUFB5	TOLH-1505251	4711	BC009796	Carbenicillin	pLX304
Transomic	FUNDC2	TOLH-1505253	65991	BC000255	Carbenicillin	pLX304
Transomic	SLC31A1	TOLH-1505254	1317	BC013611	Carbenicillin	pLX304
Transomic	SEC11C	TOLH-1505257	90701	BC009703	Carbenicillin	pLX304
Transomic	TRPM8	TOLH-1505263	79054	BC001135	Carbenicillin	pLX304
Transomic	RTN1	TOLH-1505277	6252	BC000314	Carbenicillin	pLX304
Transomic	ABHD13	TOLH-1505280	84945	BC022566	Carbenicillin	pLX304
Transomic	TM4SF4	TOLH-1505285	7104	BC001386	Carbenicillin	pLX304
Transomic	DLK2	TOLH-1505290	65989	BC000230	Carbenicillin	pLX304
Transomic	ATP6V0B	TOLH-1505291	533	BC000423	Carbenicillin	pLX304
Transomic	EFNA1	TOLH-1505294	1942	BC032698	Carbenicillin	pLX304
Transomic	CLDN4	TOLH-1503745	1364	NULL	Carbenicillin	pLX304
Transomic	CLDN7	TOLH-1505305	1366	BC001055	Carbenicillin	pLX304
Transomic	KDELR2	TOLH-1503746	11014	NULL	Carbenicillin	pLX304
Transomic	GOSR2	TOLH-1505615	9570	NULL	Carbenicillin	pLX304
Transomic	CDIPT	TOLH-1505312	10423	BC001444	Carbenicillin	pLX304
Transomic	KDELR3	TOLH-1505314	11015	BC001277	Carbenicillin	pLX304
Transomic	SEC22B	TOLH-1505315	9554	BC001364	Carbenicillin	pLX304
Transomic	PIGX	TOLH-1505673	54965	BC022542	Carbenicillin	pLX304
Transomic	CLEC4E	TOLH-1505326	26253	BC000715	Carbenicillin	pLX304
Transomic	SLC35A3	TOLH-1505328	23443	BC005136	Carbenicillin	pLX304
Transomic	TMEM147	TOLH-1505337	10430	BC001118	Carbenicillin	pLX304
Transomic	INSIG2	TOLH-1505339	51141	BC022475	Carbenicillin	pLX304
Transomic	NEGR1	TOLH-1505342	257194	BC036771	Carbenicillin	pLX304
Transomic	TMEM98	TOLH-1505343	26022	BC000526	Carbenicillin	pLX304
Transomic	GALNT12	TOLH-1505346	79695	BC013945	Carbenicillin	pLX304
Transomic	SERP2	TOLH-1505351	387923	BC029067	Carbenicillin	pLX304
Transomic	AGPAT2	TOLH-1505356	10555	BC000026	Carbenicillin	pLX304
Transomic	ELOVL1	TOLH-1505361	64834	BC000618	Carbenicillin	pLX304
Transomic	C1QTNF1	TOLH-1505367	114897	BC021553	Carbenicillin	pLX304
Transomic	GSG1	TOLH-1505370	83445	BC001796	Carbenicillin	pLX304
Transomic	PLXNA1	TOLH-1505374	5361	BC032432	Carbenicillin	pLX304
Transomic	ASGR2	TOLH-1505376	433	BC017251	Carbenicillin	pLX304
Transomic	KCNE3	TOLH-1505379	10008	BC032235	Carbenicillin	pLX304
Transomic	RHBDD1	TOLH-1505386	84236	BC027900	Carbenicillin	pLX304
Transomic	YIF1B	TOLH-1505390	90522	BC014974	Carbenicillin	pLX304
Transomic	NDUFAF6	TOLH-1509071	137682	NULL	Carbenicillin	pLX304
Transomic	SLAMF7	TOLH-1505393	57823	BC027867	Carbenicillin	pLX304
Transomic	TMEM18	TOLH-1505394	129787	BC032379	Carbenicillin	pLX304
Transomic	CD300A	TOLH-1504516	11314	NULL	Carbenicillin	pLX304
Transomic	IFI27L2	TOLH-1504087	83982	NULL	Carbenicillin	pLX304
Transomic	RNF148	TOLH-1504137	378925	NULL	Carbenicillin	pLX304
Transomic	CYB5R1	TOLH-1505400	51706	BC018732	Carbenicillin	pLX304
Transomic	GIMAP5	TOLH-1503753	55340	NULL	Carbenicillin	pLX304
Transomic	LYNX1	TOLH-1503754	66004	NULL	Carbenicillin	pLX304
Transomic	CISD2	TOLH-1505409	493856	BC032300	Carbenicillin	pLX304
Transomic	NLGN4Y	TOLH-1505410	22829	BC032567	Carbenicillin	pLX304
Transomic	SLC25A32	TOLH-1505675	81034	BC021893	Carbenicillin	pLX304
Transomic	FCGR2A	TOLH-1505418	2212	BC019931	Carbenicillin	pLX304
Transomic	FAM134B	TOLH-1505421	54463	BC030517	Carbenicillin	pLX304
Transomic	C1GALT1C1	TOLH-1504389	29071	NULL	Carbenicillin	pLX304
Transomic	TCTN3	TOLH-1505426	26123	BC009494	Carbenicillin	pLX304
Transomic	PARP16	TOLH-1505434	54956	BC031074	Carbenicillin	pLX304
Transomic	SFXN2	TOLH-1505435	118980	BC022091	Carbenicillin	pLX304
Transomic	ALG5	TOLH-1505677	29880	BC012531	Carbenicillin	pLX304
Transomic	TMEM59	TOLH-1505439	9528	BC016374	Carbenicillin	pLX304
Transomic	FRZB	TOLH-1503759	2487	NULL	Carbenicillin	pLX304
Transomic	TEX29	TOLH-1505441	121793	BC029889	Carbenicillin	pLX304
Transomic	B4GALNT1	TOLH-1504108	2583	NULL	Carbenicillin	pLX304
Transomic	CYYR1	TOLH-1505454	116159	BC036761	Carbenicillin	pLX304
Transomic	CD86	TOLH-1503760	942	NULL	Carbenicillin	pLX304
Transomic	TMEM42	TOLH-1505459	131616	BC019851	Carbenicillin	pLX304
Transomic	TSPAN16	TOLH-1505460	26526	BC029908	Carbenicillin	pLX304
Transomic	MBTPS2	TOLH-1505461	51360	BC036465	Carbenicillin	pLX304
Transomic	PIGK	TOLH-1505468	10026	BC026186	Carbenicillin	pLX304
Transomic	KCNK17	TOLH-1503497	89822	NULL	Carbenicillin	pLX304
Transomic	KRTCAP2	TOLH-1505470	200185	BC029806	Carbenicillin	pLX304
Transomic	LECT1	TOLH-1505651	11061	NULL	Carbenicillin	pLX304
Transomic	PTH1R	TOLH-1505472	5745	BC031578	Carbenicillin	pLX304
Transomic	ANTXR1	TOLH-1505474	84168	BC012074	Carbenicillin	pLX304
Transomic	BTN2A1	TOLH-1505475	11120	BC016661	Carbenicillin	pLX304
Transomic	FAS	TOLH-1505483	355	BC012479	Carbenicillin	pLX304
Transomic	MEST	TOLH-1505484	4232	BC002413	Carbenicillin	pLX304
Transomic	STX18	TOLH-1505485	53407	BC014613	Carbenicillin	pLX304
Transomic	CYSLTR1	TOLH-1504329	10800	NULL	Carbenicillin	pLX304
Transomic	GIMAP2	TOLH-1505496	26157	BC013934	Carbenicillin	pLX304
Transomic	CD48	TOLH-1505679	962	BC030224	Carbenicillin	pLX304
Transomic	P2RY14	TOLH-1505497	9934	BC034989	Carbenicillin	pLX304
Transomic	SLC25A40	TOLH-1505499	55972	BC027322	Carbenicillin	pLX304
Transomic	GPR17	TOLH-1505500	2840	BC031653	Carbenicillin	pLX304
Transomic	ST3GAL1	TOLH-1505503	6482	BC018357	Carbenicillin	pLX304
Transomic	KIR2DL3	TOLH-1504390	3804	NULL	Carbenicillin	pLX304
Transomic	ADAM22	TOLH-1512180	53616	NULL	Carbenicillin	pLX304
Transomic	ZFYVE27	TOLH-1505509	118813	BC030621	Carbenicillin	pLX304
Transomic	ATP13A1	TOLH-1505512	57130	BC009302	Carbenicillin	pLX304
Transomic	GHITM	TOLH-1514247	27069	BC010354	Carbenicillin	pLX304
Transomic	BST2	TOLH-1514248	684	BC033873	Carbenicillin	pLX304
Transomic	EFNB1	TOLH-1514249	1947	BC016649	Carbenicillin	pLX304
Transomic	TUSC3	TOLH-1504889	7991	BC010370	Carbenicillin	pLX304
Transomic	TMX4	TOLH-1503767	56255	NULL	Carbenicillin	pLX304
Transomic	TMEM185B	TOLH-1504897	79134	BC016849	Carbenicillin	pLX304
Transomic	MBOAT2	TOLH-1503769	129642	NULL	Carbenicillin	pLX304
Transomic	CHST11	TOLH-1504330	50515	NULL	Carbenicillin	pLX304
Transomic	BID	TOLH-1505681	637	BC009197	Carbenicillin	pLX304
Transomic	RTN4	TOLH-1512185	57142	NULL	Carbenicillin	pLX304
Transomic	TMEM126B	TOLH-1512186	55863	NULL	Carbenicillin	pLX304
Transomic	NNT	TOLH-1512192	23530	NULL	Carbenicillin	pLX304
Transomic	SLC25A41	TOLH-1504905	284427	BC031671	Carbenicillin	pLX304
Transomic	AREG	TOLH-1504908	374	BC009799	Carbenicillin	pLX304
Transomic	CLIC4	TOLH-1504910	25932	BC012444	Carbenicillin	pLX304
Transomic	TSHR	TOLH-1504914	7253	BC009237	Carbenicillin	pLX304
Transomic	TMCO6	TOLH-1504915	55374	BC009618	Carbenicillin	pLX304
Transomic	GLIPR1L2	TOLH-1504916	144321	BC029557	Carbenicillin	pLX304
Transomic	HLA-DQA1	TOLH-1504918	3117	BC008585	Carbenicillin	pLX304
Transomic	CYBA	TOLH-1504923	1535	BC028224	Carbenicillin	pLX304
Transomic	HLA-DRA	TOLH-1504924	3122	BC032350	Carbenicillin	pLX304
Transomic	STX6	TOLH-1504928	10228	BC009944	Carbenicillin	pLX304
Transomic	FYCO1	TOLH-1504929	79443	BC007218	Carbenicillin	pLX304
Transomic	SUSD3	TOLH-1504931	203328	BC014601	Carbenicillin	pLX304
Transomic	TNFRSF9	TOLH-1504934	3604	BC006196	Carbenicillin	pLX304
Transomic	KCNG4	TOLH-1504935	93107	BC008969	Carbenicillin	pLX304
Transomic	KCNIP3	TOLH-1505579	30818	NULL	Carbenicillin	pLX304
Transomic	SUN1	TOLH-1504941	23353	BC013613	Carbenicillin	pLX304
Transomic	TMEM55A	TOLH-1504945	55529	BC033892	Carbenicillin	pLX304
Transomic	TMEM101	TOLH-1504946	84336	BC007438	Carbenicillin	pLX304
Transomic	MPZ	TOLH-1503773	4359	NULL	Carbenicillin	pLX304
Transomic	SYNDIG1	TOLH-1504948	79953	BC030637	Carbenicillin	pLX304
Transomic	EPT1	TOLH-1504950	85465	BC021229	Carbenicillin	pLX304
Transomic	UNC50	TOLH-1504952	25972	BC017019	Carbenicillin	pLX304
Transomic	SRD5A1	TOLH-1504953	6715	BC007033	Carbenicillin	pLX304
Transomic	CD27	TOLH-1504959	939	BC012160	Carbenicillin	pLX304
Transomic	HLA-DPA1	TOLH-1506066	3113	BC009956	Carbenicillin	pLX304
Transomic	XBP1	TOLH-1512406	7494	NULL	Carbenicillin	pLX304
Transomic	TMEM187	TOLH-1506071	8269	BC008203	Carbenicillin	pLX304
Transomic	STX7	TOLH-1506072	8417	BC011975	Carbenicillin	pLX304
Transomic	TAZ	TOLH-1506080	6901	BC011515	Carbenicillin	pLX304
Transomic	TMEM45B	TOLH-1506083	120224	BC016153	Carbenicillin	pLX304
Transomic	CD40	TOLH-1506090	958	BC012419	Carbenicillin	pLX304
Transomic	TEX2	TOLH-1506092	55852	BC033661	Carbenicillin	pLX304
Transomic	ATP1B3	TOLH-1506104	483	BC011835	Carbenicillin	pLX304
Transomic	FA2H	TOLH-1506105	79152	BC017049	Carbenicillin	pLX304
Transomic	TMX1	TOLH-1506109	81542	BC036460	Carbenicillin	pLX304
Transomic	ZDHHC19	TOLH-1506119	131540	BC022078	Carbenicillin	pLX304
Transomic	GBAS	TOLH-1506136	2631	BC000732	Carbenicillin	pLX304
Transomic	STOM	TOLH-1504331	2040	NULL	Carbenicillin	pLX304
Transomic	STX3	TOLH-1506151	6809	BC007405	Carbenicillin	pLX304
Transomic	ERGIC2	TOLH-1506156	51290	BC000887	Carbenicillin	pLX304
Transomic	HTR1D	TOLH-1506159	3352	BC007720	Carbenicillin	pLX304
Transomic	B3GNT9	TOLH-1513293	84752	NULL	Carbenicillin	pLX304
Transomic	ZDHHC16	TOLH-1506163	84287	BC008074	Carbenicillin	pLX304
Transomic	B3GNT5	TOLH-1506166	84002	BC028058	Carbenicillin	pLX304
Transomic	B3GALT4	TOLH-1506169	8705	BC032574	Carbenicillin	pLX304
Transomic	KCNJ10	TOLH-1506171	3766	BC034036	Carbenicillin	pLX304
Transomic	ARMCX3	TOLH-1506173	51566	BC005194	Carbenicillin	pLX304
Transomic	IL13RA2	TOLH-1506174	3598	BC020739	Carbenicillin	pLX304
Transomic	GP2	TOLH-1508440	2813	NULL	Carbenicillin	pLX304
Transomic	APLNR	TOLH-1506176	187	BC032688	Carbenicillin	pLX304
Transomic	CD55	TOLH-1506181	1604	BC001288	Carbenicillin	pLX304
Transomic	CERS3	TOLH-1512200	204219	NULL	Carbenicillin	pLX304
Transomic	GJA1	TOLH-1506184	2697	BC026329	Carbenicillin	pLX304
Transomic	CERS3	TOLH-1506189	204219	BC034970	Carbenicillin	pLX304
Transomic	NPY1R	TOLH-1512739	4886	NULL	Carbenicillin	pLX304
Transomic	PMPCB	TOLH-1506195	9512	BC014079	Carbenicillin	pLX304
Transomic	ACPP	TOLH-1504523	55	NULL	Carbenicillin	pLX304
Transomic	SGCA	TOLH-1506203	6442	BC025702	Carbenicillin	pLX304
Transomic	PALM	TOLH-1504268	5064	NULL	Carbenicillin	pLX304
Transomic	HSD17B2	TOLH-1506206	3294	BC009581	Carbenicillin	pLX304
Transomic	LPCAT1	TOLH-1506211	79888	BC020166	Carbenicillin	pLX304
Transomic	ART3	TOLH-1506213	419	BC008397	Carbenicillin	pLX304
Transomic	NCF1	TOLH-1506215	653361	BC002816	Carbenicillin	pLX304
Transomic	SSTR1	TOLH-1506220	6751	BC035618	Carbenicillin	pLX304
Transomic	HERPUD1	TOLH-1506223	9709	BC000086	Carbenicillin	pLX304
Transomic	TMEM79	TOLH-1506228	84283	BC005094	Carbenicillin	pLX304
Transomic	F2RL1	TOLH-1506241	2150	BC012453	Carbenicillin	pLX304
Transomic	S1PR5	TOLH-1504060	53637	NULL	Carbenicillin	pLX304
Transomic	BSCL2	TOLH-1512206	26580	NULL	Carbenicillin	pLX304
Transomic	LANCL1	TOLH-1506249	10314	BC028685	Carbenicillin	pLX304
Transomic	CATSPERD	TOLH-1506250	257062	BC031233	Carbenicillin	pLX304
Transomic	CLEC4M	TOLH-1503784	10332	NULL	Carbenicillin	pLX304
Transomic	GPR137B	TOLH-1506251	7107	BC012100	Carbenicillin	pLX304
Transomic	CTNS	TOLH-1504819	1497	NULL	Carbenicillin	pLX304
Transomic	TMEM237	TOLH-1506252	65062	BC029611	Carbenicillin	pLX304
Transomic	MARVELD3	TOLH-1512830	91862	NULL	Carbenicillin	pLX304
Transomic	SLC35B3	TOLH-1506255	51000	BC006973	Carbenicillin	pLX304
Transomic	SELPLG	TOLH-1506257	6404	BC029782	Carbenicillin	pLX304
Transomic	OPN3	TOLH-1506258	23596	BC036773	Carbenicillin	pLX304
Transomic	GPRC5B	TOLH-1506261	51704	BC034467	Carbenicillin	pLX304
Transomic	ZDHHC23	TOLH-1506262	254887	BC035230	Carbenicillin	pLX304
Transomic	TMEM246	TOLH-1506265	84302	BC006115	Carbenicillin	pLX304
Transomic	GPR182	TOLH-1506266	11318	BC034761	Carbenicillin	pLX304
Transomic	HERPUD2	TOLH-1506278	64224	BC005091	Carbenicillin	pLX304
Transomic	TMEM184B	TOLH-1506281	25829	BC015489	Carbenicillin	pLX304
Transomic	SIGLEC9	TOLH-1506285	27180	NULL	Carbenicillin	pLX304
Transomic	ITGB8	TOLH-1506286	3696	BC002630	Carbenicillin	pLX304
Transomic	TNFRSF10B	TOLH-1506291	8795	BC001281	Carbenicillin	pLX304
Transomic	OMG	TOLH-1506292	4974	BC018050	Carbenicillin	pLX304
Transomic	GPRC5C	TOLH-1506294	55890	BC016860	Carbenicillin	pLX304
Transomic	L2HGDH	TOLH-1506296	79944	BC006117	Carbenicillin	pLX304
Transomic	WLS	TOLH-1506298	79971	BC007211	Carbenicillin	pLX304
Transomic	TMEM5	TOLH-1506301	10329	BC013152	Carbenicillin	pLX304
Transomic	GALNTL5	TOLH-1506302	168391	BC022021	Carbenicillin	pLX304
Transomic	TMC6	TOLH-1506304	11322	BC035648	Carbenicillin	pLX304
Transomic	LRRC8E	TOLH-1506858	80131	BC022216	Carbenicillin	pLX304
Transomic	FADS1	TOLH-1506860	3992	BC007846	Carbenicillin	pLX304
Transomic	STARD3	TOLH-1512214	10948	NULL	Carbenicillin	pLX304
Transomic	CDS2	TOLH-1506862	8760	BC025751	Carbenicillin	pLX304
Transomic	SLC52A2	TOLH-1506865	79581	BC002917	Carbenicillin	pLX304
Transomic	MGAT1	TOLH-1505618	4245	NULL	Carbenicillin	pLX304
Transomic	TBL2	TOLH-1513835	26608	NULL	Carbenicillin	pLX304
Transomic	CLEC14A	TOLH-1506867	161198	BC031567	Carbenicillin	pLX304
Transomic	MGAT2	TOLH-1512408	4247	NULL	Carbenicillin	pLX304
Transomic	LILRB4	TOLH-1506874	11006	BC026309	Carbenicillin	pLX304
Transomic	PSEN2	TOLH-1506876	5664	BC006365	Carbenicillin	pLX304
Transomic	MFSD5	TOLH-1506883	84975	BC007703	Carbenicillin	pLX304
Transomic	GABRD	TOLH-1506892	2563	BC033801	Carbenicillin	pLX304
Transomic	SERINC1	TOLH-1506898	57515	BC028607	Carbenicillin	pLX304
Transomic	ARMCX1	TOLH-1506899	51309	BC002691	Carbenicillin	pLX304
Transomic	ALDH3A1	TOLH-1506900	218	BC004370	Carbenicillin	pLX304
Transomic	TRAF2	TOLH-1506905	7186	BC032410	Carbenicillin	pLX304
Transomic	KCNJ3	TOLH-1506907	3760	BC022495	Carbenicillin	pLX304
Transomic	SLC7A11	TOLH-1506909	23657	BC012087	Carbenicillin	pLX304
Transomic	FGFRL1	TOLH-1506917	53834	BC036769	Carbenicillin	pLX304
Transomic	PNPLA2	TOLH-1506919	57104	BC017280	Carbenicillin	pLX304
Transomic	SLC38A2	TOLH-1506927	54407	BC040342	Carbenicillin	pLX304
Transomic	USP30	TOLH-1506932	84749	BC004868	Carbenicillin	pLX304
Transomic	ACVR1	TOLH-1506934	90	BC033867	Carbenicillin	pLX304
Transomic	CYP4X1	TOLH-1506935	260293	BC028102	Carbenicillin	pLX304
Transomic	CYP51A1	TOLH-1506937	1595	BC032322	Carbenicillin	pLX304
Transomic	ATP6V1B2	TOLH-1504527	526	NULL	Carbenicillin	pLX304
Transomic	SPAM1	TOLH-1506944	6677	BC026163	Carbenicillin	pLX304
Transomic	FRS2	TOLH-1506947	10818	BC021562	Carbenicillin	pLX304
Transomic	SLC7A6	TOLH-1506954	9057	BC028216	Carbenicillin	pLX304
Transomic	FAR1	TOLH-1509080	84188	NULL	Carbenicillin	pLX304
Transomic	DHCR24	TOLH-1506958	1718	BC004375	Carbenicillin	pLX304
Transomic	PDE4D	TOLH-1506960	5144	BC036319	Carbenicillin	pLX304
Transomic	DCT	TOLH-1506962	1638	BC028311	Carbenicillin	pLX304
Transomic	CREB3L1	TOLH-1506965	90993	BC014097	Carbenicillin	pLX304
Transomic	MAOB	TOLH-1506966	4129	BC022494	Carbenicillin	pLX304
Transomic	MARCO	TOLH-1506969	8685	BC016004	Carbenicillin	pLX304
Transomic	KCNA3	TOLH-1512413	3738	NULL	Carbenicillin	pLX304
Transomic	SLC7A10	TOLH-1506972	56301	BC035627	Carbenicillin	pLX304
Transomic	BTN2A2	TOLH-1503797	10385	NULL	Carbenicillin	pLX304
Transomic	CYP4F12	TOLH-1505691	66002	BC035350	Carbenicillin	pLX304
Transomic	FLVCR2	TOLH-1506974	55640	BC019087	Carbenicillin	pLX304
Transomic	GPR161	TOLH-1506980	23432	BC028163	Carbenicillin	pLX304
Transomic	UGT1A10	TOLH-1512784	54575	NULL	Carbenicillin	pLX304
Transomic	MFSD2A	TOLH-1506990	84879	BC011587	Carbenicillin	pLX304
Transomic	FMO3	TOLH-1506993	2328	BC032016	Carbenicillin	pLX304
Transomic	SLC18A3	TOLH-1506994	6572	BC007765	Carbenicillin	pLX304
Transomic	DOLK	TOLH-1509082	22845	NULL	Carbenicillin	pLX304
Transomic	IL17RC	TOLH-1507007	84818	BC006411	Carbenicillin	pLX304
Transomic	SLC22A17	TOLH-1505694	51310	BC020565	Carbenicillin	pLX304
Transomic	GDPD2	TOLH-1507008	54857	BC032009	Carbenicillin	pLX304
Transomic	DCBLD1	TOLH-1508559	285761	NULL	Carbenicillin	pLX304
Transomic	CSGALNACT2	TOLH-1505695	55454	BC030268	Carbenicillin	pLX304
Transomic	DISP1	TOLH-1507013	84976	BC007734	Carbenicillin	pLX304
Transomic	SVOP	TOLH-1507020	55530	BC033587	Carbenicillin	pLX304
Transomic	SLC33A1	TOLH-1507022	9197	BC014416	Carbenicillin	pLX304
Transomic	SOAT1	TOLH-1507024	6646	BC028940	Carbenicillin	pLX304
Transomic	DGCR2	TOLH-1507025	9993	BC032430	Carbenicillin	pLX304
Transomic	SLC22A6	TOLH-1507026	9356	BC033682	Carbenicillin	pLX304
Transomic	SLCO4A1	TOLH-1504159	28231	NULL	Carbenicillin	pLX304
Transomic	ADAM20	TOLH-1507028	8748	BC025378	Carbenicillin	pLX304
Transomic	SLC27A3	TOLH-1507031	11000	BC003041	Carbenicillin	pLX304
Transomic	KEL	TOLH-1507034	3792	BC003135	Carbenicillin	pLX304
Transomic	SLC7A14	TOLH-1507039	57709	BC022968	Carbenicillin	pLX304
Transomic	DCBLD2	TOLH-1507046	131566	BC029658	Carbenicillin	pLX304
Transomic	CTAGE1	TOLH-1507048	64693	BC031065	Carbenicillin	pLX304
Transomic	JPH3	TOLH-1507049	57338	BC036533	Carbenicillin	pLX304
Transomic	TCEB3B	TOLH-1507055	51224	BC036022	Carbenicillin	pLX304
Transomic	IMMT	TOLH-1504394	10989	NULL	Carbenicillin	pLX304
Transomic	GGCX	TOLH-1507057	2677	BC013979	Carbenicillin	pLX304
Transomic	TFRC	TOLH-1509084	7037	NULL	Carbenicillin	pLX304
Transomic	TMC5	TOLH-1504319	79838	NULL	Carbenicillin	pLX304
Transomic	SEMA4A	TOLH-1507059	64218	BC020974	Carbenicillin	pLX304
Transomic	DAB2	TOLH-1507064	1601	BC003064	Carbenicillin	pLX304
Transomic	CATSPER1	TOLH-1507071	117144	BC032950	Carbenicillin	pLX304
Transomic	PNPLA8	TOLH-1512786	50640	NULL	Carbenicillin	pLX304
Transomic	TLR2	TOLH-1507074	7097	BC033756	Carbenicillin	pLX304
Transomic	ADAM32	TOLH-1507077	203102	BC026169	Carbenicillin	pLX304
Transomic	ADAM32	TOLH-1512218	203102	NULL	Carbenicillin	pLX304
Transomic	ADAM30	TOLH-1507079	11085	BC028372	Carbenicillin	pLX304
Transomic	CDH18	TOLH-1503807	1016	NULL	Carbenicillin	pLX304
Transomic	PTPRA	TOLH-1507081	5786	BC027308	Carbenicillin	pLX304
Transomic	PCDHB5	TOLH-1507082	26167	BC001186	Carbenicillin	pLX304
Transomic	DPP10	TOLH-1503809	57628	NULL	Carbenicillin	pLX304
Transomic	CDH11	TOLH-1513840	1009	NULL	Carbenicillin	pLX304
Transomic	PCDHB10	TOLH-1504005	56126	NULL	Carbenicillin	pLX304
Transomic	LRRC8B	TOLH-1505696	23507	BC030607	Carbenicillin	pLX304
Transomic	PCDHA2	TOLH-1505620	56146	NULL	Carbenicillin	pLX304
Transomic	DIO3	TOLH-1514521	1735	BC017717	Carbenicillin	pLX304
Transomic	CD1A	TOLH-1514526	909	BC031645	Carbenicillin	pLX304
Transomic	LY6H	TOLH-1505697	4062	BC028894	Carbenicillin	pLX304
Transomic	TOMM20	TOLH-1514527	9804	BC000882	Carbenicillin	pLX304
Transomic	GPR157	TOLH-1514529	80045	BC018691	Carbenicillin	pLX304
Transomic	TRAT1	TOLH-1514532	50852	BC025713	Carbenicillin	pLX304
Transomic	TM6SF1	TOLH-1509085	53346	NULL	Carbenicillin	pLX304
Transomic	NETO2	TOLH-1514536	81831	BC012381	Carbenicillin	pLX304
Transomic	C17orf62	TOLH-1514543	79415	BC003595	Carbenicillin	pLX304
Transomic	COMT	TOLH-1514550	1312	BC000419	Carbenicillin	pLX304
Transomic	TMEM51	TOLH-1505698	55092	BC005177	Carbenicillin	pLX304
Transomic	BOC	TOLH-1514555	91653	BC034614	Carbenicillin	pLX304
Transomic	ROBO3	TOLH-1514563	64221	BC008623	Carbenicillin	pLX304
Transomic	TSPAN9	TOLH-1514566	10867	BC034280	Carbenicillin	pLX304
Transomic	C3orf18	TOLH-1514567	51161	BC034766	Carbenicillin	pLX304
Transomic	CEACAM21	TOLH-1504806	90273	NULL	Carbenicillin	pLX304
Transomic	PLGRKT	TOLH-1514570	55848	BC008212	Carbenicillin	pLX304
Transomic	RARRES3	TOLH-1514574	5920	BC009678	Carbenicillin	pLX304
Transomic	GP9	TOLH-1514575	2815	BC030229	Carbenicillin	pLX304
Transomic	MS4A15	TOLH-1514578	219995	BC031610	Carbenicillin	pLX304
Transomic	CLEC2D	TOLH-1514580	29121	BC019883	Carbenicillin	pLX304
Transomic	PCDH20	TOLH-1514584	64881	BC027907	Carbenicillin	pLX304
Transomic	TMEM65	TOLH-1514590	157378	BC032396	Carbenicillin	pLX304
Transomic	QSOX1	TOLH-1514593	5768	BC017692	Carbenicillin	pLX304
Transomic	FAM189B	TOLH-1514594	10712	BC006493	Carbenicillin	pLX304
Transomic	SEMA4F	TOLH-1514599	10505	BC018361	Carbenicillin	pLX304
Transomic	SLC44A5	TOLH-1514610	204962	BC028743	Carbenicillin	pLX304
Transomic	TNFSF10	TOLH-1514614	8743	BC032722	Carbenicillin	pLX304
Transomic	FFAR3	TOLH-1514615	2865	BC035657	Carbenicillin	pLX304
Transomic	NTRK3	TOLH-1514624	4916	BC013693	Carbenicillin	pLX304
Transomic	ASIC4	TOLH-1514626	55515	BC010439	Carbenicillin	pLX304
Transomic	APLP1	TOLH-1512417	333	NULL	Carbenicillin	pLX304
Transomic	OR2L13	TOLH-1514638	284521	BC028158	Carbenicillin	pLX304
Transomic	LINGO1	TOLH-1514641	84894	BC011057	Carbenicillin	pLX304
Transomic	GPM6A	TOLH-1514648	2823	BC044612	Carbenicillin	pLX304
Transomic	CLEC10A	TOLH-1514651	10462	BC039011	Carbenicillin	pLX304
Transomic	EMB	TOLH-1514652	133418	BC059398	Carbenicillin	pLX304
Transomic	CMTM8	TOLH-1514653	152189	BC041390	Carbenicillin	pLX304
Transomic	NAALAD2	TOLH-1514659	10003	BC038840	Carbenicillin	pLX304
Transomic	B3GALNT1	TOLH-1514660	8706	BC047618	Carbenicillin	pLX304
Transomic	PRND	TOLH-1514662	23627	BC043644	Carbenicillin	pLX304
Transomic	TMEM17	TOLH-1504824	200728	NULL	Carbenicillin	pLX304
Transomic	DNAJC4	TOLH-1514664	3338	BC044584	Carbenicillin	pLX304
Transomic	TGFBR2	TOLH-1514670	7048	BC040499	Carbenicillin	pLX304
Transomic	TMEM154	TOLH-1514673	201799	BC060775	Carbenicillin	pLX304
Transomic	CA4	TOLH-1514678	762	BC057792	Carbenicillin	pLX304
Transomic	LRRC3B	TOLH-1514684	116135	BC040656	Carbenicillin	pLX304
Transomic	CXCL16	TOLH-1514685	58191	BC017588	Carbenicillin	pLX304
Transomic	MCOLN3	TOLH-1514689	55283	BC060765	Carbenicillin	pLX304
Transomic	FUNDC1	TOLH-1512230	139341	NULL	Carbenicillin	pLX304
Transomic	TMEM234	TOLH-1514690	56063	BC038842	Carbenicillin	pLX304
Transomic	GJB7	TOLH-1514693	375519	BC057813	Carbenicillin	pLX304
Transomic	TMEM106B	TOLH-1505700	54664	BC039741	Carbenicillin	pLX304
Transomic	RNF144B	TOLH-1514696	255488	BC063311	Carbenicillin	pLX304
Transomic	CACNG3	TOLH-1514697	10368	BC040005	Carbenicillin	pLX304
Transomic	TMPRSS12	TOLH-1514699	283471	BC048112	Carbenicillin	pLX304
Transomic	BVES	TOLH-1514707	11149	BC040502	Carbenicillin	pLX304
Transomic	TMEM171	TOLH-1514710	134285	BC018083	Carbenicillin	pLX304
Transomic	NKAIN4	TOLH-1514714	128414	BC041812	Carbenicillin	pLX304
Transomic	RECK	TOLH-1514715	8434	BC060806	Carbenicillin	pLX304
Transomic	OR2H1	TOLH-1514719	26716	BC048991	Carbenicillin	pLX304
Transomic	CYP4V2	TOLH-1514728	285440	BC060857	Carbenicillin	pLX304
Transomic	KCNAB1	TOLH-1514731	7881	BC043166	Carbenicillin	pLX304
Transomic	P2RX5	TOLH-1514733	5026	BC039015	Carbenicillin	pLX304
Transomic	GLRA2	TOLH-1514734	2742	BC032864	Carbenicillin	pLX304
Transomic	DGCR2	TOLH-1512233	9993	NULL	Carbenicillin	pLX304
Transomic	GPC5	TOLH-1514747	2262	BC039730	Carbenicillin	pLX304
Transomic	NMUR1	TOLH-1514752	10316	BC036543	Carbenicillin	pLX304
Transomic	CHRM5	TOLH-1514754	1133	BC041805	Carbenicillin	pLX304
Transomic	XKR3	TOLH-1514758	150165	BC045548	Carbenicillin	pLX304
Transomic	CREB3L4	TOLH-1514759	148327	BC038962	Carbenicillin	pLX304
Transomic	FPR3	TOLH-1514766	2359	BC059388	Carbenicillin	pLX304
Transomic	MTCH1	TOLH-1514767	23787	BC040659	Carbenicillin	pLX304
Transomic	SLC12A1	TOLH-1514771	6557	BC040138	Carbenicillin	pLX304
Transomic	MIA3	TOLH-1514772	375056	BC047116	Carbenicillin	pLX304
Transomic	SLC9B2	TOLH-1514774	133308	BC047447	Carbenicillin	pLX304
Transomic	SLC5A10	TOLH-1514776	125206	BC039868	Carbenicillin	pLX304
Transomic	IL1R2	TOLH-1514780	7850	BC039031	Carbenicillin	pLX304
Transomic	SCARA3	TOLH-1514784	51435	BC060811	Carbenicillin	pLX304
Transomic	AMIGO2	TOLH-1514786	347902	BC047595	Carbenicillin	pLX304
Transomic	FAM134C	TOLH-1514792	162427	BC049370	Carbenicillin	pLX304
Transomic	SLC36A4	TOLH-1504273	120103	NULL	Carbenicillin	pLX304
Transomic	PKD2L2	TOLH-1514793	27039	BC044581	Carbenicillin	pLX304
Transomic	SLC25A45	TOLH-1512237	283130	NULL	Carbenicillin	pLX304
Transomic	GABRE	TOLH-1514799	2564	BC059376	Carbenicillin	pLX304
Transomic	CSGALNACT1	TOLH-1514804	55790	BC060772	Carbenicillin	pLX304
Transomic	COL23A1	TOLH-1514805	91522	BC042428	Carbenicillin	pLX304
Transomic	MAGT1	TOLH-1514807	84061	BC060842	Carbenicillin	pLX304
Transomic	LYPD5	TOLH-1514819	284348	BC057816	Carbenicillin	pLX304
Transomic	AQP11	TOLH-1514820	282679	BC040443	Carbenicillin	pLX304
Transomic	DPY19L2P1	TOLH-1514829	554236	BC066987	Carbenicillin	pLX304
Transomic	NRM	TOLH-1514830	11270	BC039865	Carbenicillin	pLX304
Transomic	TMEM144	TOLH-1514833	55314	BC060875	Carbenicillin	pLX304
Transomic	STEAP1B	TOLH-1514846	256227	BC066301	Carbenicillin	pLX304
Transomic	ITM2A	TOLH-1514848	9452	BC040437	Carbenicillin	pLX304
Transomic	P2RY13	TOLH-1514852	53829	BC041116	Carbenicillin	pLX304
Transomic	WSCD2	TOLH-1514857	9671	BC037969	Carbenicillin	pLX304
Transomic	ELOVL2	TOLH-1514860	54898	BC060809	Carbenicillin	pLX304
Transomic	ST6GALNAC3	TOLH-1514861	256435	BC059363	Carbenicillin	pLX304
Transomic	SLC35E3	TOLH-1514862	55508	BC008412	Carbenicillin	pLX304
Transomic	F10	TOLH-1514868	2159	BC046125	Carbenicillin	pLX304
Transomic	BMPR1B	TOLH-1514869	658	BC047773	Carbenicillin	pLX304
Transomic	TNFRSF1B	TOLH-1514877	7133	BC052977	Carbenicillin	pLX304
Transomic	SYT9	TOLH-1514879	143425	BC046367	Carbenicillin	pLX304
Transomic	NUP62	TOLH-1514881	23636	BC050717	Carbenicillin	pLX304
Transomic	FAM189B	TOLH-1512241	10712	NULL	Carbenicillin	pLX304
Transomic	ATRNL1	TOLH-1512424	26033	NULL	Carbenicillin	pLX304
Transomic	SLC46A2	TOLH-1507306	57864	BC048285	Carbenicillin	pLX304
Transomic	TMPRSS2	TOLH-1507307	7113	BC051839	Carbenicillin	pLX304
Transomic	BCAM	TOLH-1507313	4059	BC050450	Carbenicillin	pLX304
Transomic	AMIGO1	TOLH-1507325	57463	BC040879	Carbenicillin	pLX304
Transomic	SLC25A5	TOLH-1507351	292	BC056160	Carbenicillin	pLX304
Transomic	PRRT2	TOLH-1507354	112476	BC053594	Carbenicillin	pLX304
Transomic	LETMD1	TOLH-1507356	25875	BC064943	Carbenicillin	pLX304
Transomic	SYP	TOLH-1507362	6855	BC064550	Carbenicillin	pLX304
Transomic	HSD17B7	TOLH-1507363	51478	BC065246	Carbenicillin	pLX304
Transomic	HM13	TOLH-1507366	81502	BC062595	Carbenicillin	pLX304
Transomic	TMEM53	TOLH-1507369	79639	BC064520	Carbenicillin	pLX304
Transomic	SLC47A1	TOLH-1507370	55244	BC058882	Carbenicillin	pLX304
Transomic	HAVCR2	TOLH-1507371	84868	BC063431	Carbenicillin	pLX304
Transomic	PTAFR	TOLH-1507374	5724	BC063000	Carbenicillin	pLX304
Transomic	IKBIP	TOLH-1507377	121457	BC058933	Carbenicillin	pLX304
Transomic	TMUB2	TOLH-1507382	79089	BC063489	Carbenicillin	pLX304
Transomic	YIPF1	TOLH-1507383	54432	BC064590	Carbenicillin	pLX304
Transomic	SIRPG	TOLH-1507388	55423	BC064532	Carbenicillin	pLX304
Transomic	SLC39A9	TOLH-1507393	55334	BC064383	Carbenicillin	pLX304
Transomic	B4GALT4	TOLH-1507396	8702	BC062618	Carbenicillin	pLX304
Transomic	VDAC3	TOLH-1507400	7419	BC056870	Carbenicillin	pLX304
Transomic	ICOSLG	TOLH-1507402	23308	BC064637	Carbenicillin	pLX304
Transomic	DHRS9	TOLH-1507403	10170	BC058883	Carbenicillin	pLX304
Transomic	SFRP4	TOLH-1507405	6424	BC058911	Carbenicillin	pLX304
Transomic	IL1RAP	TOLH-1507406	3556	BC053621	Carbenicillin	pLX304
Transomic	ST3GAL5	TOLH-1507409	8869	BC065936	Carbenicillin	pLX304
Transomic	C3orf33	TOLH-1504073	285315	NULL	Carbenicillin	pLX304
Transomic	NCR1	TOLH-1507412	9437	BC064806	Carbenicillin	pLX304
Transomic	HLA-F	TOLH-1507415	3134	BC062991	Carbenicillin	pLX304
Transomic	DNAJB12	TOLH-1507417	54788	BC064920	Carbenicillin	pLX304
Transomic	RELL2	TOLH-1507420	285613	BC063469	Carbenicillin	pLX304
Transomic	TMCC2	TOLH-1512246	9911	NULL	Carbenicillin	pLX304
Transomic	SFXN4	TOLH-1507421	119559	BC063562	Carbenicillin	pLX304
Transomic	C14orf132	TOLH-1507434	56967	BC042922	Carbenicillin	pLX304
Transomic	VTCN1	TOLH-1507435	79679	BC065717	Carbenicillin	pLX304
Transomic	TMEM199	TOLH-1507436	147007	BC033113	Carbenicillin	pLX304
Transomic	ABCA3	TOLH-1512250	21	NULL	Carbenicillin	pLX304
Transomic	PSCA	TOLH-1507449	8000	BC023582	Carbenicillin	pLX304
Transomic	GOLT1A	TOLH-1507450	127845	BC058832	Carbenicillin	pLX304
Transomic	ANTXR2	TOLH-1507452	118429	BC034001	Carbenicillin	pLX304
Transomic	KRTCAP2	TOLH-1512251	200185	NULL	Carbenicillin	pLX304
Transomic	NINJ1	TOLH-1507460	4814	BC048212	Carbenicillin	pLX304
Transomic	LY9	TOLH-1507464	4063	BC064485	Carbenicillin	pLX304
Transomic	MRAP2	TOLH-1507465	112609	BC010003	Carbenicillin	pLX304
Transomic	SLC37A2	TOLH-1507479	219855	BC062990	Carbenicillin	pLX304
Transomic	FNDC5	TOLH-1507482	252995	BC062297	Carbenicillin	pLX304
Transomic	LY6D	TOLH-1514285	8581	BC031330	Carbenicillin	pLX304
Transomic	MTFP1	TOLH-1514289	51537	BC001608	Carbenicillin	pLX304
Transomic	NCR3	TOLH-1514291	259197	BC052582	Carbenicillin	pLX304
Transomic	C1orf210	TOLH-1514294	149466	BC041633	Carbenicillin	pLX304
Transomic	HBEGF	TOLH-1514302	1839	BC033097	Carbenicillin	pLX304
Transomic	ATP1A4	TOLH-1514303	480	BC028297	Carbenicillin	pLX304
Transomic	PGRMC2	TOLH-1512428	10424	NULL	Carbenicillin	pLX304
Transomic	EVI2A	TOLH-1514321	2123	BC035572	Carbenicillin	pLX304
Transomic	AUP1	TOLH-1514324	550	BC033646	Carbenicillin	pLX304
Transomic	TNF	TOLH-1514330	7124	BC028148	Carbenicillin	pLX304
Transomic	SYNGR3	TOLH-1514335	9143	BC014087	Carbenicillin	pLX304
Transomic	NTRK2	TOLH-1514336	4915	BC031835	Carbenicillin	pLX304
Transomic	SCN2B	TOLH-1514339	6327	BC036793	Carbenicillin	pLX304
Transomic	PCDHB16	TOLH-1514344	57717	BC036062	Carbenicillin	pLX304
Transomic	TMEM139	TOLH-1514347	135932	BC035517	Carbenicillin	pLX304
Transomic	MPP2	TOLH-1514350	4355	BC030287	Carbenicillin	pLX304
Transomic	TMEM86A	TOLH-1503829	144110	NULL	Carbenicillin	pLX304
Transomic	RASAL3	TOLH-1512832	64926	NULL	Carbenicillin	pLX304
Transomic	CCRL2	TOLH-1514356	9034	BC025717	Carbenicillin	pLX304
Transomic	FCER1G	TOLH-1514360	2207	BC033872	Carbenicillin	pLX304
Transomic	PCDH8	TOLH-1513563	5100	NULL	Carbenicillin	pLX304
Transomic	CSF2RA	TOLH-1504539	1438	NULL	Carbenicillin	pLX304
Transomic	BNIP1	TOLH-1514370	662	BC010959	Carbenicillin	pLX304
Transomic	TSPAN17	TOLH-1503830	26262	NULL	Carbenicillin	pLX304
Transomic	PARM1	TOLH-1514374	25849	BC013294	Carbenicillin	pLX304
Transomic	CD19	TOLH-1514378	930	BC006338	Carbenicillin	pLX304
Transomic	KIRREL2	TOLH-1514380	84063	BC007312	Carbenicillin	pLX304
Transomic	TMEM129	TOLH-1504109	92305	NULL	Carbenicillin	pLX304
Transomic	PLEKHB2	TOLH-1514390	55041	BC013991	Carbenicillin	pLX304
Transomic	CLN8	TOLH-1514393	2055	BC007725	Carbenicillin	pLX304
Transomic	RNFT1	TOLH-1514397	51136	BC006971	Carbenicillin	pLX304
Transomic	SLC25A44	TOLH-1514403	9673	BC008843	Carbenicillin	pLX304
Transomic	DERL2	TOLH-1514409	51009	BC010890	Carbenicillin	pLX304
Transomic	HLA-C	TOLH-1512258	3107	NULL	Carbenicillin	pLX304
Transomic	CD7	TOLH-1514417	924	BC009293	Carbenicillin	pLX304
Transomic	ATF6B	TOLH-1514420	1388	BC008394	Carbenicillin	pLX304
Transomic	MFSD9	TOLH-1514422	84804	BC006242	Carbenicillin	pLX304
Transomic	JKAMP	TOLH-1512259	51528	NULL	Carbenicillin	pLX304
Transomic	TMEM175	TOLH-1514428	84286	BC005158	Carbenicillin	pLX304
Transomic	KLRC1	TOLH-1503839	3821	NULL	Carbenicillin	pLX304
Transomic	CLDN10	TOLH-1514429	9071	BC010920	Carbenicillin	pLX304
Transomic	CTDNEP1	TOLH-1514430	23399	BC009295	Carbenicillin	pLX304
Transomic	HLA-DMA	TOLH-1503840	3108	NULL	Carbenicillin	pLX304
Transomic	F3	TOLH-1514432	2152	BC011029	Carbenicillin	pLX304
Transomic	TMEM206	TOLH-1514434	55248	BC006320	Carbenicillin	pLX304
Transomic	TOMM40	TOLH-1512433	10452	NULL	Carbenicillin	pLX304
Transomic	LRFN3	TOLH-1504018	79414	NULL	Carbenicillin	pLX304
Transomic	TMEM170A	TOLH-1514437	124491	BC018082	Carbenicillin	pLX304
Transomic	KCNIP2	TOLH-1514438	30819	BC034685	Carbenicillin	pLX304
Transomic	SLC1A5	TOLH-1514444	6510	BC000062	Carbenicillin	pLX304
Transomic	HLA-DPB1	TOLH-1514449	3115	BC013184	Carbenicillin	pLX304
Transomic	PDZK1IP1	TOLH-1503841	10158	NULL	Carbenicillin	pLX304
Transomic	COX20	TOLH-1514459	116228	BC018519	Carbenicillin	pLX304
Transomic	VSTM2A	TOLH-1514461	222008	BC028404	Carbenicillin	pLX304
Transomic	LTB4R	TOLH-1512442	1241	NULL	Carbenicillin	pLX304
Transomic	ATP6AP1	TOLH-1509092	537	NULL	Carbenicillin	pLX304
Transomic	ST14	TOLH-1514465	6768	BC030532	Carbenicillin	pLX304
Transomic	GOLT1B	TOLH-1503842	51026	NULL	Carbenicillin	pLX304
Transomic	TMEM106C	TOLH-1514468	79022	BC000854	Carbenicillin	pLX304
Transomic	ATAD3A	TOLH-1512444	55210	NULL	Carbenicillin	pLX304
Transomic	PIGF	TOLH-1514472	5281	BC021725	Carbenicillin	pLX304
Transomic	HLA-DOA	TOLH-1514473	3111	BC013183	Carbenicillin	pLX304
Transomic	DPM3	TOLH-1514484	54344	BC104202	Carbenicillin	pLX304
Transomic	ABCA11P	TOLH-1514487	79963	BC098116	Carbenicillin	pLX304
Transomic	POM121C	TOLH-1514488	100101267	BC130587	Carbenicillin	pLX304
Transomic	C5orf60	TOLH-1514502	285679	BC130442	Carbenicillin	pLX304
Transomic	VN1R3	TOLH-1514503	317702	BC107074	Carbenicillin	pLX304
Transomic	TMEM64	TOLH-1514517	169200	BC113828	Carbenicillin	pLX304
Transomic	TMEM218	TOLH-1507492	219854	BC132716	Carbenicillin	pLX304
Transomic	LST1	TOLH-1507507	7940	BC103856	Carbenicillin	pLX304
Transomic	SERP1	TOLH-1507517	27230	BC112364	Carbenicillin	pLX304
Transomic	COX8C	TOLH-1512775	341947	NULL	Carbenicillin	pLX304
Transomic	SCN3B	TOLH-1507524	55800	BC117282	Carbenicillin	pLX304
Transomic	MGARP	TOLH-1507526	84709	BC104174	Carbenicillin	pLX304
Transomic	TMEM69	TOLH-1507527	51249	BC013608	Carbenicillin	pLX304
Transomic	RNF130	TOLH-1507529	55819	BC113864	Carbenicillin	pLX304
Transomic	C16orf54	TOLH-1507535	283897	BC104466	Carbenicillin	pLX304
Transomic	LHFPL4	TOLH-1507536	375323	BC113964	Carbenicillin	pLX304
Transomic	SHISA2	TOLH-1507542	387914	BC132898	Carbenicillin	pLX304
Transomic	OR10W1	TOLH-1507543	81341	BC132848	Carbenicillin	pLX304
Transomic	TMEM56	TOLH-1507549	148534	BC139737	Carbenicillin	pLX304
Transomic	AQP12B	TOLH-1507553	653437	BC139748	Carbenicillin	pLX304
Transomic	GPR119	TOLH-1507555	139760	BC126179	Carbenicillin	pLX304
Transomic	C11orf85	TOLH-1507556	283129	BC106952	Carbenicillin	pLX304
Transomic	HTR3D	TOLH-1507558	200909	BC101090	Carbenicillin	pLX304
Transomic	GPR35	TOLH-1507564	2859	BC117453	Carbenicillin	pLX304
Transomic	SLC25A37	TOLH-1507565	51312	BC132799	Carbenicillin	pLX304
Transomic	SYNGR4	TOLH-1507568	23546	BC106891	Carbenicillin	pLX304
Transomic	BTLA	TOLH-1507569	151888	BC107091	Carbenicillin	pLX304
Transomic	PDCD1LG2	TOLH-1507572	80380	BC113678	Carbenicillin	pLX304
Transomic	ELOVL7	TOLH-1507573	79993	BC130310	Carbenicillin	pLX304
Transomic	SDCBP	TOLH-1507574	6386	BC113674	Carbenicillin	pLX304
Transomic	SLC25A14	TOLH-1507576	9016	BC119666	Carbenicillin	pLX304
Transomic	CD79A	TOLH-1507579	973	BC113731	Carbenicillin	pLX304
Transomic	CD8B	TOLH-1507581	926	BC100913	Carbenicillin	pLX304
Transomic	OR8B8	TOLH-1507587	26493	BC130393	Carbenicillin	pLX304
Transomic	GALNT9	TOLH-1507592	50614	BC093817	Carbenicillin	pLX304
Transomic	TIGIT	TOLH-1507593	201633	BC101289	Carbenicillin	pLX304
Transomic	CLEC12A	TOLH-1507595	160364	BC126289	Carbenicillin	pLX304
Transomic	OR2C1	TOLH-1507598	4993	BC126269	Carbenicillin	pLX304
Transomic	LY6K	TOLH-1512776	54742	NULL	Carbenicillin	pLX304
Transomic	TMEM182	TOLH-1507600	130827	BC130306	Carbenicillin	pLX304
Transomic	TNFSF11	TOLH-1507606	8600	BC117286	Carbenicillin	pLX304
Transomic	PCDHB14	TOLH-1512751	56122	NULL	Carbenicillin	pLX304
Transomic	SUN2	TOLH-1507614	25777	BC111717	Carbenicillin	pLX304
Transomic	ABCB5	TOLH-1507615	340273	BC104894	Carbenicillin	pLX304
Transomic	PCDHB4	TOLH-1504332	56131	NULL	Carbenicillin	pLX304
Transomic	TLR1	TOLH-1507616	7096	BC109093	Carbenicillin	pLX304
Transomic	PCDHGB4	TOLH-1507622	8641	BC113607	Carbenicillin	pLX304
Transomic	PCDHB7	TOLH-1507623	56129	BC130333	Carbenicillin	pLX304
Transomic	CLCN4	TOLH-1507625	1183	BC130278	Carbenicillin	pLX304
Transomic	MPEG1	TOLH-1507629	219972	BC112230	Carbenicillin	pLX304
Transomic	PCDHB11	TOLH-1507630	56125	BC113611	Carbenicillin	pLX304
Transomic	MUSK	TOLH-1507631	4593	BC109098	Carbenicillin	pLX304
Transomic	EPHB6	TOLH-1507635	2051	BC110606	Carbenicillin	pLX304
Transomic	DPY19L4	TOLH-1512789	286148	NULL	Carbenicillin	pLX304
Transomic	PCDHB9	TOLH-1512449	56127	NULL	Carbenicillin	pLX304
Transomic	GRAMD1B	TOLH-1507646	57476	BC107480	Carbenicillin	pLX304
Transomic	CDH8	TOLH-1507647	1006	BC113416	Carbenicillin	pLX304
Transomic	PCDHA12	TOLH-1507648	56137	BC113372	Carbenicillin	pLX304
Transomic	KIRREL	TOLH-1507650	55243	BC109192	Carbenicillin	pLX304
Transomic	KIAA1324L	TOLH-1507653	222223	BC117309	Carbenicillin	pLX304
Transomic	PCDHA4	TOLH-1507654	56144	BC113609	Carbenicillin	pLX304
Transomic	PTCHD3	TOLH-1507657	374308	BC107139	Carbenicillin	pLX304
Transomic	RXFP1	TOLH-1507658	59350	BC113617	Carbenicillin	pLX304
Transomic	ASAH2	TOLH-1507660	56624	BC107105	Carbenicillin	pLX304
Transomic	ADAM21	TOLH-1507661	8747	BC109024	Carbenicillin	pLX304
Transomic	IL6R	TOLH-1512269	3570	NULL	Carbenicillin	pLX304
Transomic	RNF180	TOLH-1507667	285671	BC101277	Carbenicillin	pLX304
Transomic	ST8SIA5	TOLH-1507669	29906	BC108911	Carbenicillin	pLX304
Transomic	UNC93A	TOLH-1507677	54346	BC098248	Carbenicillin	pLX304
Transomic	SEC14L3	TOLH-1507678	266629	BC101004	Carbenicillin	pLX304
Transomic	ERMAP	TOLH-1507682	114625	BC099703	Carbenicillin	pLX304
Transomic	PROKR1	TOLH-1507688	10887	BC100960	Carbenicillin	pLX304
Transomic	HTR3E	TOLH-1507689	285242	BC101185	Carbenicillin	pLX304
Transomic	PLD5	TOLH-1507695	200150	BC101373	Carbenicillin	pLX304
Transomic	SYT2	TOLH-1507697	127833	BC100815	Carbenicillin	pLX304
Transomic	CERS6	TOLH-1507699	253782	BC109285	Carbenicillin	pLX304
Transomic	GABRR1	TOLH-1507702	2569	BC130344	Carbenicillin	pLX304
Transomic	LILRA4	TOLH-1507707	23547	BC109198	Carbenicillin	pLX304
Transomic	TMPRSS11A	TOLH-1507708	339967	BC111796	Carbenicillin	pLX304
Transomic	CHRFAM7A	TOLH-1507709	89832	BC101348	Carbenicillin	pLX304
Transomic	GABRB2	TOLH-1507713	2561	BC099719	Carbenicillin	pLX304
Transomic	TOR1AIP2	TOLH-1507714	163590	BC112225	Carbenicillin	pLX304
Transomic	CHRM2	TOLH-1507715	1129	BC106742	Carbenicillin	pLX304
Transomic	GPR22	TOLH-1507718	2845	BC107128	Carbenicillin	pLX304
Transomic	B3GNT6	TOLH-1512450	192134	NULL	Carbenicillin	pLX304
Transomic	SLC26A5	TOLH-1511707	375611	BC100832	Carbenicillin	pLX304
Transomic	SLC25A25	TOLH-1511708	114789	BC103933	Carbenicillin	pLX304
Transomic	SLC17A4	TOLH-1511711	10050	BC109208	Carbenicillin	pLX304
Transomic	IL6R	TOLH-1511718	3570	BC132684	Carbenicillin	pLX304
Transomic	BTNL3	TOLH-1511719	10917	BC100801	Carbenicillin	pLX304
Transomic	KIR3DL2	TOLH-1511720	3812	BC107951	Carbenicillin	pLX304
Transomic	MUC21	TOLH-1512452	394263	NULL	Carbenicillin	pLX304
Transomic	TRIM59	TOLH-1511723	286827	BC109260	Carbenicillin	pLX304
Transomic	P2RX2	TOLH-1511727	22953	BC109200	Carbenicillin	pLX304
Transomic	KIR2DS2	TOLH-1511728	100132285	BC108917	Carbenicillin	pLX304
Transomic	FZD5	TOLH-1513303	7855	NULL	Carbenicillin	pLX304
Transomic	TAS2R60	TOLH-1511729	338398	BC100940	Carbenicillin	pLX304
Transomic	TREML1	TOLH-1511730	340205	BC100945	Carbenicillin	pLX304
Transomic	KIR2DS4	TOLH-1509093	3809	NULL	Carbenicillin	pLX304
Transomic	CEACAM3	TOLH-1511733	1084	BC106728	Carbenicillin	pLX304
Transomic	OXGR1	TOLH-1511736	27199	BC103881	Carbenicillin	pLX304
Transomic	UPK1A	TOLH-1511740	11045	BC107098	Carbenicillin	pLX304
Transomic	ZDHHC15	TOLH-1511745	158866	BC103982	Carbenicillin	pLX304
Transomic	OR2K2	TOLH-1511747	26248	BC111086	Carbenicillin	pLX304
Transomic	TAS2R20	TOLH-1511748	259295	BC100916	Carbenicillin	pLX304
Transomic	MOGAT2	TOLH-1511750	80168	BC103878	Carbenicillin	pLX304
Transomic	APOOL	TOLH-1511751	139322	BC107096	Carbenicillin	pLX304
Transomic	MRGPRX4	TOLH-1511758	117196	BC107099	Carbenicillin	pLX304
Transomic	RNF150	TOLH-1511759	57484	BC101992	Carbenicillin	pLX304
Transomic	SLC39A2	TOLH-1503847	29986	NULL	Carbenicillin	pLX304
Transomic	PTCRA	TOLH-1511761	171558	BC100771	Carbenicillin	pLX304
Transomic	KCNK16	TOLH-1511768	83795	BC111860	Carbenicillin	pLX304
Transomic	OR5F1	TOLH-1511769	338674	BC101239	Carbenicillin	pLX304
Transomic	TAS2R41	TOLH-1511770	259287	BC101157	Carbenicillin	pLX304
Transomic	C9orf91	TOLH-1514993	203197	BC107134	Carbenicillin	pLX304
Transomic	UCP1	TOLH-1514995	7350	BC098168	Carbenicillin	pLX304
Transomic	TNFSF12	TOLH-1512862	8742	NULL	Carbenicillin	pLX304
Transomic	SFXN5	TOLH-1515001	94097	BC101312	Carbenicillin	pLX304
Transomic	OR2B6	TOLH-1515003	26212	BC109251	Carbenicillin	pLX304
Transomic	SLC25A35	TOLH-1515005	399512	BC101330	Carbenicillin	pLX304
Transomic	RAET1E	TOLH-1515007	135250	BC103694	Carbenicillin	pLX304
Transomic	C6orf89	TOLH-1515010	221477	BC105947	Carbenicillin	pLX304
Transomic	TMEM8B	TOLH-1515011	51754	BC098296	Carbenicillin	pLX304
Transomic	OR2J2	TOLH-1515013	26707	BC108898	Carbenicillin	pLX304
Transomic	TNFRSF13B	TOLH-1515019	23495	BC109392	Carbenicillin	pLX304
Transomic	NKAIN1	TOLH-1515026	79570	BC098249	Carbenicillin	pLX304
Transomic	FAM74A1	TOLH-1515041	401507	BC118602	Carbenicillin	pLX304
Transomic	TMEM134	TOLH-1515049	80194	BC125134	Carbenicillin	pLX304
Transomic	PEX11A	TOLH-1515052	8800	BC101164	Carbenicillin	pLX304
Transomic	LY6E	TOLH-1515065	4061	BC119708	Carbenicillin	pLX304
Transomic	OR1D4	TOLH-1515079	653166	BC118668	Carbenicillin	pLX304
Transomic	RNF5	TOLH-1515080	6048	BC119741	Carbenicillin	pLX304
Transomic	LY6G6D	TOLH-1515085	58530	BC125138	Carbenicillin	pLX304
Transomic	SLC4A5	TOLH-1515108	57835	BC109221	Carbenicillin	pLX304
Transomic	LGR5	TOLH-1515115	8549	BC096324	Carbenicillin	pLX304
Transomic	TMEM132D	TOLH-1515117	121256	BC114626	Carbenicillin	pLX304
Transomic	SLITRK3	TOLH-1515121	22865	BC114621	Carbenicillin	pLX304
Transomic	ADAM22	TOLH-1513277	53616	NULL	Carbenicillin	pLX304
Transomic	PCDH10	TOLH-1515126	57575	BC111560	Carbenicillin	pLX304
Transomic	ADCY3	TOLH-1515130	109	BC126235	Carbenicillin	pLX304
Transomic	ITGAE	TOLH-1515132	3682	BC113436	Carbenicillin	pLX304
Transomic	TLR3	TOLH-1515134	7098	BC096333	Carbenicillin	pLX304
Transomic	DUOX1	TOLH-1512460	53905	NULL	Carbenicillin	pLX304
Transomic	RASAL2	TOLH-1513150	9462	NULL	Carbenicillin	pLX304
Transomic	CDON	TOLH-1512472	50937	NULL	Carbenicillin	pLX304
Transomic	KTN1	TOLH-1512473	3895	NULL	Carbenicillin	pLX304
Transomic	INSR	TOLH-1512477	3643	NULL	Carbenicillin	pLX304
Transomic	GRIN2A	TOLH-1515146	2903	BC117131	Carbenicillin	pLX304
Transomic	LRP6	TOLH-1512482	4040	NULL	Carbenicillin	pLX304
Transomic	KIAA0922	TOLH-1503851	23240	NULL	Carbenicillin	pLX304
Transomic	PDE3B	TOLH-1504089	5140	NULL	Carbenicillin	pLX304
Transomic	OTOA	TOLH-1515152	146183	BC129993	Carbenicillin	pLX304
Transomic	ABCA3	TOLH-1512488	21	NULL	Carbenicillin	pLX304
Transomic	CNTN2	TOLH-1515155	6900	BC129986	Carbenicillin	pLX304
Transomic	OSMR	TOLH-1512939	9180	NULL	Carbenicillin	pLX304
Transomic	LNPEP	TOLH-1504145	4012	NULL	Carbenicillin	pLX304
Transomic	TRPC7	TOLH-1515162	57113	BC128185	Carbenicillin	pLX304
Transomic	MEP1A	TOLH-1515164	4224	BC131714	Carbenicillin	pLX304
Transomic	ABCB8	TOLH-1512496	11194	NULL	Carbenicillin	pLX304
Transomic	PITPNM3	TOLH-1515165	83394	BC128583	Carbenicillin	pLX304
Transomic	SEMA4G	TOLH-1512278	57715	NULL	Carbenicillin	pLX304
Transomic	DPY19L3	TOLH-1513130	147991	NULL	Carbenicillin	pLX304
Transomic	RRBP1	TOLH-1512498	6238	NULL	Carbenicillin	pLX304
Transomic	ATP2B3	TOLH-1504162	492	NULL	Carbenicillin	pLX304
Transomic	KIAA1324	TOLH-1515177	57535	BC125208	Carbenicillin	pLX304
Transomic	ECE2	TOLH-1503854	9718	NULL	Carbenicillin	pLX304
Transomic	ATP2B2	TOLH-1515182	491	BC128575	Carbenicillin	pLX304
Transomic	ITGB3	TOLH-1513320	3690	NULL	Carbenicillin	pLX304
Transomic	CPT1B	TOLH-1503855	1375	NULL	Carbenicillin	pLX304
Transomic	SEC14L1	TOLH-1503503	6397	NULL	Carbenicillin	pLX304
Transomic	CDH3	TOLH-1504544	1001	NULL	Carbenicillin	pLX304
Transomic	PCDHA3	TOLH-1515197	56145	BC129807	Carbenicillin	pLX304
Transomic	CTAGE5	TOLH-1515200	4253	BC051363	Carbenicillin	pLX304
Transomic	ABCB8	TOLH-1512284	11194	NULL	Carbenicillin	pLX304
Transomic	TMCC2	TOLH-1515201	9911	BC131629	Carbenicillin	pLX304
Transomic	GGT1	TOLH-1515204	2678	NULL	Carbenicillin	pLX304
Transomic	LDLRAD1	TOLH-1515205	388633	BC127708	Carbenicillin	pLX304
Transomic	NCR3	TOLH-1515208	259197	BC018752	Carbenicillin	pLX304
Transomic	RTP3	TOLH-1515210	83597	BC131756	Carbenicillin	pLX304
Transomic	TEX261	TOLH-1515211	113419	BC128461	Carbenicillin	pLX304
Transomic	PRRG3	TOLH-1515215	79057	BC128256	Carbenicillin	pLX304
Transomic	OPN5	TOLH-1503857	221391	NULL	Carbenicillin	pLX304
Transomic	GPIHBP1	TOLH-1512288	338328	NULL	Carbenicillin	pLX304
Transomic	SHISA3	TOLH-1515224	152573	BC127690	Carbenicillin	pLX304
Transomic	FCGR3B	TOLH-1515225	2215	BC128562	Carbenicillin	pLX304
Transomic	TM4SF20	TOLH-1515226	79853	BC035754	Carbenicillin	pLX304
Transomic	TMEM223	TOLH-1515229	79064	BC127679	Carbenicillin	pLX304
Transomic	BTNL2	TOLH-1515232	56244	BC127642	Carbenicillin	pLX304
Transomic	LHFPL3	TOLH-1504828	375612	BC129937	Carbenicillin	pLX304
Transomic	SLC10A7	TOLH-1515236	84068	CCSB53367	Carbenicillin	pLX304
Transomic	CLRN2	TOLH-1515241	645104	BC127863	Carbenicillin	pLX304
Transomic	LHFPL3	TOLH-1512294	375612	NULL	Carbenicillin	pLX304
Transomic	CD1D	TOLH-1515251	912	BC027926	Carbenicillin	pLX304
Transomic	SLC39A11	TOLH-1504545	201266	BC035631	Carbenicillin	pLX304
Transomic	GPR65	TOLH-1505708	8477	BC035633	Carbenicillin	pLX304
Transomic	SDHC	TOLH-1515256	6391	BC033626	Carbenicillin	pLX304
Transomic	LSAMP	TOLH-1512504	4045	NULL	Carbenicillin	pLX304
Transomic	IL20RB	TOLH-1515257	53833	BC027449	Carbenicillin	pLX304
Transomic	SVOPL	TOLH-1515259	136306	BC036796	Carbenicillin	pLX304
Transomic	CACFD1	TOLH-1515260	11094	BC030558	Carbenicillin	pLX304
Transomic	TMEM208	TOLH-1515261	29100	BC013412	Carbenicillin	pLX304
Transomic	KLRD1	TOLH-1515267	3824	BC028009	Carbenicillin	pLX304
Transomic	TMEM87A	TOLH-1515268	25963	BC005335	Carbenicillin	pLX304
Transomic	SSR3	TOLH-1515270	6747	BC017203	Carbenicillin	pLX304
Transomic	RNF185	TOLH-1515276	91445	BC009504	Carbenicillin	pLX304
Transomic	GM2A	TOLH-1515278	2760	BC009273	Carbenicillin	pLX304
Transomic	CD69	TOLH-1515284	969	BC007037	Carbenicillin	pLX304
Transomic	TM2D1	TOLH-1512007	83941	BC029486	Carbenicillin	pLX304
Transomic	SLC6A11	TOLH-1515288	6538	BC036083	Carbenicillin	pLX304
Transomic	LYPD4	TOLH-1515294	147719	BC034629	Carbenicillin	pLX304
Transomic	EBAG9	TOLH-1515300	9166	BC017729	Carbenicillin	pLX304
Transomic	FAM73B	TOLH-1515301	84895	BC009114	Carbenicillin	pLX304
Transomic	MS4A3	TOLH-1515303	932	BC008487	Carbenicillin	pLX304
Transomic	CLEC4D	TOLH-1515304	338339	BC032313	Carbenicillin	pLX304
Transomic	TMED3	TOLH-1515315	23423	BC000027	Carbenicillin	pLX304
Transomic	PDE4D	TOLH-1515322	5144	BC008390	Carbenicillin	pLX304
Transomic	TM2D3	TOLH-1515326	80213	BC008873	Carbenicillin	pLX304
Transomic	SLC50A1	TOLH-1503862	55974	NULL	Carbenicillin	pLX304
Transomic	TMEM54	TOLH-1512857	113452	NULL	Carbenicillin	pLX304
Transomic	SLC26A1	TOLH-1515332	10861	BC015517	Carbenicillin	pLX304
Transomic	NIPAL3	TOLH-1512302	57185	NULL	Carbenicillin	pLX304
Transomic	GJB2	TOLH-1503864	2706	NULL	Carbenicillin	pLX304
Transomic	TMEM86B	TOLH-1515339	255043	BC023000	Carbenicillin	pLX304
Transomic	CD9	TOLH-1504402	928	NULL	Carbenicillin	pLX304
Transomic	SCAMP4	TOLH-1515342	113178	BC011747	Carbenicillin	pLX304
Transomic	SCAMP5	TOLH-1504111	192683	BC024700	Carbenicillin	pLX304
Transomic	ABCD3	TOLH-1512303	5825	NULL	Carbenicillin	pLX304
Transomic	STX8	TOLH-1505714	9482	BC009713	Carbenicillin	pLX304
Transomic	RTN3	TOLH-1515357	10313	BC000634	Carbenicillin	pLX304
Transomic	SFXN1	TOLH-1515359	94081	BC020517	Carbenicillin	pLX304
Transomic	DRAM1	TOLH-1515364	55332	BC018435	Carbenicillin	pLX304
Transomic	ORAI1	TOLH-1504165	84876	BC015369	Carbenicillin	pLX304
Transomic	TTYH1	TOLH-1515368	57348	BC019358	Carbenicillin	pLX304
Transomic	FAM189B	TOLH-1515378	10712	BC008854	Carbenicillin	pLX304
Transomic	CLDN12	TOLH-1515384	9069	BC036754	Carbenicillin	pLX304
Transomic	FAM198B	TOLH-1515390	51313	BC017701	Carbenicillin	pLX304
Transomic	ULBP2	TOLH-1512858	80328	NULL	Carbenicillin	pLX304
Transomic	RNF182	TOLH-1512009	221687	NULL	Carbenicillin	pLX304
Transomic	APH1A	TOLH-1515393	51107	BC008732	Carbenicillin	pLX304
Transomic	TMEM33	TOLH-1515394	55161	BC000948	Carbenicillin	pLX304
Transomic	PEX11A	TOLH-1515395	8800	BC009697	Carbenicillin	pLX304
Transomic	TSPAN7	TOLH-1504025	7102	NULL	Carbenicillin	pLX304
Transomic	TFPI	TOLH-1505715	7035	BC015514	Carbenicillin	pLX304
Transomic	SPINT2	TOLH-1515401	10653	BC007705	Carbenicillin	pLX304
Transomic	UGT3A1	TOLH-1515402	133688	BC035012	Carbenicillin	pLX304
Transomic	PRNP	TOLH-1512305	5621	NULL	Carbenicillin	pLX304
Transomic	PRNP	TOLH-1515404	5621	BC012844	Carbenicillin	pLX304
Transomic	C1orf43	TOLH-1515405	25912	BC000152	Carbenicillin	pLX304
Transomic	CLDND1	TOLH-1515406	56650	BC001757	Carbenicillin	pLX304
Transomic	TSPAN3	TOLH-1513280	10099	NULL	Carbenicillin	pLX304
Transomic	FCGR3A	TOLH-1504336	2214	NULL	Carbenicillin	pLX304
Transomic	NIPA1	TOLH-1515407	123606	BC025678	Carbenicillin	pLX304
Transomic	FMR1NB	TOLH-1515408	158521	BC034320	Carbenicillin	pLX304
Transomic	TSPAN32	TOLH-1503872	10077	NULL	Carbenicillin	pLX304
Transomic	SLC23A1	TOLH-1515414	9963	BC019225	Carbenicillin	pLX304
Transomic	USE1	TOLH-1515415	55850	BC008455	Carbenicillin	pLX304
Transomic	ADIPOR1	TOLH-1512014	51094	BC001594	Carbenicillin	pLX304
Transomic	PISD	TOLH-1515425	23761	BC001482	Carbenicillin	pLX304
Transomic	CD14	TOLH-1515426	929	BC010507	Carbenicillin	pLX304
Transomic	TMEM183A	TOLH-1515429	92703	BC013073	Carbenicillin	pLX304
Transomic	TPST2	TOLH-1515432	8459	BC001057	Carbenicillin	pLX304
Transomic	TPST2	TOLH-1512307	8459	NULL	Carbenicillin	pLX304
Transomic	HM13	TOLH-1512505	81502	NULL	Carbenicillin	pLX304
Transomic	TIMD4	TOLH-1515433	91937	BC008988	Carbenicillin	pLX304
Transomic	CCDC51	TOLH-1505716	79714	BC011993	Carbenicillin	pLX304
Transomic	CERS2	TOLH-1512308	29956	NULL	Carbenicillin	pLX304
Transomic	CERS2	TOLH-1515438	29956	BC001357	Carbenicillin	pLX304
Transomic	ERGIC3	TOLH-1515440	51614	BC014014	Carbenicillin	pLX304
Transomic	DLK1	TOLH-1515441	8788	BC007741	Carbenicillin	pLX304
Transomic	MAEA	TOLH-1515446	10296	BC001225	Carbenicillin	pLX304
Transomic	DGAT2	TOLH-1515448	84649	BC015234	Carbenicillin	pLX304
Transomic	ESAM	TOLH-1512015	90952	BC016868	Carbenicillin	pLX304
Transomic	TBC1D9B	TOLH-1515458	23061	BC000701	Carbenicillin	pLX304
Transomic	KCNQ2	TOLH-1515463	3785	BC000699	Carbenicillin	pLX304
Transomic	B4GALT3	TOLH-1515464	8703	BC006099	Carbenicillin	pLX304
Transomic	F2RL1	TOLH-1515471	2150	BC018130	Carbenicillin	pLX304
Transomic	CX3CL1	TOLH-1515472	6376	BC001163	Carbenicillin	pLX304
Transomic	BSCL2	TOLH-1515473	26580	BC012140	Carbenicillin	pLX304
Transomic	VSIG4	TOLH-1515475	11326	BC010525	Carbenicillin	pLX304
Transomic	SLC41A3	TOLH-1515477	54946	BC009039	Carbenicillin	pLX304
Transomic	SIRPA	TOLH-1504007	140885	BC026692	Carbenicillin	pLX304
Transomic	CREB3L1	TOLH-1513327	90993	NULL	Carbenicillin	pLX304
Transomic	SPPL2A	TOLH-1504004	84888	NULL	Carbenicillin	pLX304
Transomic	NUP62	TOLH-1512753	23636	BC003663	Carbenicillin	pLX304
Transomic	SLC35F5	TOLH-1505719	80255	BC018537	Carbenicillin	pLX304
Transomic	SPNS1	TOLH-1512867	83985	NULL	Carbenicillin	pLX304
Transomic	ALPP	TOLH-1512017	250	BC009647	Carbenicillin	pLX304
Transomic	ADCK4	TOLH-1504026	79934	BC013114	Carbenicillin	pLX304
Transomic	SLC22A11	TOLH-1515492	55867	BC034384	Carbenicillin	pLX304
Transomic	IL2RB	TOLH-1515494	3560	BC025691	Carbenicillin	pLX304
Transomic	NCLN	TOLH-1515495	56926	BC013283	Carbenicillin	pLX304
Transomic	GPAA1	TOLH-1515497	8733	BC006383	Carbenicillin	pLX304
Transomic	SLC43A2	TOLH-1515499	124935	BC027923	Carbenicillin	pLX304
Transomic	HSPD1	TOLH-1512754	3329	BC002676	Carbenicillin	pLX304
Transomic	SYT3	TOLH-1515504	84258	BC031067	Carbenicillin	pLX304
Transomic	NRP1	TOLH-1504171	8829	BC007737	Carbenicillin	pLX304
Transomic	ILVBL	TOLH-1515514	10994	BC011722	Carbenicillin	pLX304
Transomic	HSPA2	TOLH-1503881	3306	BC036107	Carbenicillin	pLX304
Transomic	SLN	TOLH-1515520	6588	BC005261	Carbenicillin	pLX304
Transomic	PLN	TOLH-1515531	5350	BC005269	Carbenicillin	pLX304
Transomic	USMG5	TOLH-1515539	84833	BC007087	Carbenicillin	pLX304
Transomic	UQCR10	TOLH-1515543	29796	BC005402	Carbenicillin	pLX304
Transomic	SPTSSA	TOLH-1507255	171546	BC021701	Carbenicillin	pLX304
Transomic	NDUFA1	TOLH-1507261	4694	BC000266	Carbenicillin	pLX304
Transomic	CLEC7A	TOLH-1506316	64581	NULL	Carbenicillin	pLX304
Transomic	BET1	TOLH-1507279	10282	BC012595	Carbenicillin	pLX304
Transomic	FXYD3	TOLH-1507283	5349	BC005238	Carbenicillin	pLX304
Transomic	TMEM216	TOLH-1507284	51259	BC011010	Carbenicillin	pLX304
Transomic	HIGD1A	TOLH-1507295	25994	BC000601	Carbenicillin	pLX304
Transomic	GPR108	TOLH-1503885	56927	BC007862	Carbenicillin	pLX304
Transomic	TMUB2	TOLH-1507299	79089	BC001792	Carbenicillin	pLX304
Transomic	FXYD6	TOLH-1512027	53826	BC018652	Carbenicillin	pLX304
Transomic	NRP2	TOLH-1514258	8828	BC009222	Carbenicillin	pLX304
Transomic	PSENEN	TOLH-1514265	55851	BC009575	Carbenicillin	pLX304
Transomic	PNPLA3	TOLH-1506322	80339	NULL	Carbenicillin	pLX304
Transomic	FAM209B	TOLH-1507727	388799	BC014951	Carbenicillin	pLX304
Transomic	CISD1	TOLH-1507730	55847	BC005962	Carbenicillin	pLX304
Transomic	IMMP2L	TOLH-1507733	83943	BC008497	Carbenicillin	pLX304
Transomic	TMEM126B	TOLH-1507735	55863	BC017574	Carbenicillin	pLX304
Transomic	MIEN1	TOLH-1507746	84299	BC006006	Carbenicillin	pLX304
Transomic	NRG4	TOLH-1503890	145957	BC017568	Carbenicillin	pLX304
Transomic	TMEM230	TOLH-1503891	29058	NULL	Carbenicillin	pLX304
Transomic	TNFRSF21	TOLH-1506323	27242	NULL	Carbenicillin	pLX304
Transomic	GDPD5	TOLH-1504405	81544	NULL	Carbenicillin	pLX304
Transomic	NDUFB6	TOLH-1507778	4712	BC009801	Carbenicillin	pLX304
Transomic	CLDN15	TOLH-1507779	24146	BC010160	Carbenicillin	pLX304
Transomic	LRP12	TOLH-1507782	29967	BC017381	Carbenicillin	pLX304
Transomic	PIGP	TOLH-1507792	51227	BC005180	Carbenicillin	pLX304
Transomic	TMEM100	TOLH-1507793	55273	NULL	Carbenicillin	pLX304
Transomic	ATP5G1	TOLH-1503895	516	NULL	Carbenicillin	pLX304
Transomic	TMEM203	TOLH-1507794	94107	BC009283	Carbenicillin	pLX304
Transomic	SHISA5	TOLH-1507797	51246	BC001463	Carbenicillin	pLX304
Transomic	LYPD1	TOLH-1507803	116372	BC017318	Carbenicillin	pLX304
Transomic	CA12	TOLH-1507804	771	BC001012	Carbenicillin	pLX304
Transomic	NRN1	TOLH-1507805	51299	BC002683	Carbenicillin	pLX304
Transomic	LRRC8D	TOLH-1506325	55144	NULL	Carbenicillin	pLX304
Transomic	ORMDL3	TOLH-1506326	94103	NULL	Carbenicillin	pLX304
Transomic	SLAMF1	TOLH-1507810	6504	BC012602	Carbenicillin	pLX304
Transomic	FAM189B	TOLH-1506327	10712	NULL	Carbenicillin	pLX304
Transomic	RAMP1	TOLH-1507818	10267	BC000548	Carbenicillin	pLX304
Transomic	OSTC	TOLH-1507820	58505	BC016321	Carbenicillin	pLX304
Transomic	TEX261	TOLH-1503898	113419	NULL	Carbenicillin	pLX304
Transomic	AGTRAP	TOLH-1504407	57085	NULL	Carbenicillin	pLX304
Transomic	MALL	TOLH-1507827	7851	BC003179	Carbenicillin	pLX304
Transomic	MAL	TOLH-1507828	4118	BC000458	Carbenicillin	pLX304
Transomic	SYNGR1	TOLH-1505730	9145	BC000731	Carbenicillin	pLX304
Transomic	RNF183	TOLH-1507832	138065	BC013036	Carbenicillin	pLX304
Transomic	BAX	TOLH-1504028	581	BC014175	Carbenicillin	pLX304
Transomic	TIMM22	TOLH-1504081	29928	NULL	Carbenicillin	pLX304
Transomic	BNIP3	TOLH-1507834	664	BC021989	Carbenicillin	pLX304
Transomic	STX10	TOLH-1503907	8677	NULL	Carbenicillin	pLX304
Transomic	TM4SF18	TOLH-1507846	116441	BC014339	Carbenicillin	pLX304
Transomic	ATF6	TOLH-1507849	22926	BC014969	Carbenicillin	pLX304
Transomic	NAT14	TOLH-1504009	57106	BC019079	Carbenicillin	pLX304
Transomic	TSPAN31	TOLH-1504447	6302	BC010377	Carbenicillin	pLX304
Transomic	STXBP6	TOLH-1507862	29091	BC009499	Carbenicillin	pLX304
Transomic	PXMP4	TOLH-1507865	11264	BC001147	Carbenicillin	pLX304
Transomic	P2RY11	TOLH-1507870	5032	BC009877	Carbenicillin	pLX304
Transomic	TMEM186	TOLH-1507871	25880	BC015912	Carbenicillin	pLX304
Transomic	CALN1	TOLH-1505732	83698	BC020200	Carbenicillin	pLX304
Transomic	CLDN3	TOLH-1507885	1365	BC016056	Carbenicillin	pLX304
Transomic	TSPAN2	TOLH-1507886	10100	BC021675	Carbenicillin	pLX304
Transomic	TMEM27	TOLH-1505596	57393	NULL	Carbenicillin	pLX304
Transomic	STT3B	TOLH-1504173	201595	BC015880	Carbenicillin	pLX304
Transomic	TMED1	TOLH-1513268	11018	NULL	Carbenicillin	pLX304
Transomic	TMEM43	TOLH-1507897	79188	BC008054	Carbenicillin	pLX304
Transomic	ADTRP	TOLH-1507903	84830	BC007011	Carbenicillin	pLX304
Transomic	BCL2L1	TOLH-1507907	598	BC019307	Carbenicillin	pLX304
Transomic	LAT	TOLH-1507908	27040	BC011563	Carbenicillin	pLX304
Transomic	CHCHD6	TOLH-1507917	84303	BC006123	Carbenicillin	pLX304
Transomic	TMEM176A	TOLH-1504174	55365	BC008303	Carbenicillin	pLX304
Transomic	CD81	TOLH-1507919	975	BC002978	Carbenicillin	pLX304
Transomic	TSPAN8	TOLH-1507922	7103	BC005246	Carbenicillin	pLX304
Transomic	PMEPA1	TOLH-1506333	56937	NULL	Carbenicillin	pLX304
Transomic	TSPAN4	TOLH-1507925	7106	BC000389	Carbenicillin	pLX304
Transomic	PROCR	TOLH-1512036	10544	BC014451	Carbenicillin	pLX304
Transomic	CD58	TOLH-1507927	965	BC005930	Carbenicillin	pLX304
Transomic	TSPAN1	TOLH-1504176	10103	BC007290	Carbenicillin	pLX304
Transomic	BCAP29	TOLH-1507929	55973	BC008478	Carbenicillin	pLX304
Transomic	NDFIP2	TOLH-1507932	54602	BC021988	Carbenicillin	pLX304
Transomic	CD48	TOLH-1507934	962	BC016182	Carbenicillin	pLX304
Transomic	MPDU1	TOLH-1507941	9526	BC001898	Carbenicillin	pLX304
Transomic	CYB561	TOLH-1514894	1534	BC000021	Carbenicillin	pLX304
Transomic	SPINT2	TOLH-1506338	10653	NULL	Carbenicillin	pLX304
Transomic	TMEM51	TOLH-1514898	55092	BC000202	Carbenicillin	pLX304
Transomic	IL2RG	TOLH-1514907	3561	BC014972	Carbenicillin	pLX304
Transomic	P2RY2	TOLH-1514911	5029	BC012104	Carbenicillin	pLX304
Transomic	S1PR1	TOLH-1514916	1901	BC018650	Carbenicillin	pLX304
Transomic	CLCN2	TOLH-1514920	1181	BC021578	Carbenicillin	pLX304
Transomic	CDH19	TOLH-1503915	28513	BC015877	Carbenicillin	pLX304
Transomic	TMTC4	TOLH-1514924	84899	NULL	Carbenicillin	pLX304
Transomic	ADCK2	TOLH-1514928	90956	BC014107	Carbenicillin	pLX304
Transomic	ADRM1	TOLH-1514929	11047	BC017245	Carbenicillin	pLX304
Transomic	SLC22A18	TOLH-1514934	5002	BC015571	Carbenicillin	pLX304
Transomic	RELT	TOLH-1514938	84957	BC017279	Carbenicillin	pLX304
Transomic	PORCN	TOLH-1514950	64840	BC019080	Carbenicillin	pLX304
Transomic	SYBU	TOLH-1514951	55638	BC012082	Carbenicillin	pLX304
Transomic	HYAL2	TOLH-1504831	8692	BC000692	Carbenicillin	pLX304
Transomic	PPOX	TOLH-1512044	5498	BC002357	Carbenicillin	pLX304
Transomic	ALG12	TOLH-1514956	79087	BC001729	Carbenicillin	pLX304
Transomic	SLC43A3	TOLH-1513333	29015	BC003163	Carbenicillin	pLX304
Transomic	ACVR1B	TOLH-1504179	91	BC000254	Carbenicillin	pLX304
Transomic	NOC4L	TOLH-1513334	79050	NULL	Carbenicillin	pLX304
Transomic	NCF2	TOLH-1514962	4688	BC001606	Carbenicillin	pLX304
Transomic	ALG8	TOLH-1514963	79053	BC001133	Carbenicillin	pLX304
Transomic	FKBP8	TOLH-1504116	23770	BC009966	Carbenicillin	pLX304
Transomic	LMAN2	TOLH-1514969	10960	BC017263	Carbenicillin	pLX304
Transomic	HLA-E	TOLH-1514972	3133	BC002578	Carbenicillin	pLX304
Transomic	GJA5	TOLH-1514973	2702	BC013313	Carbenicillin	pLX304
Transomic	AGTR1	TOLH-1514974	185	BC022447	Carbenicillin	pLX304
Transomic	KCNJ13	TOLH-1514975	3769	BC037290	Carbenicillin	pLX304
Transomic	NIPA2	TOLH-1503919	81614	BC011775	Carbenicillin	pLX304
Transomic	CD33	TOLH-1514982	945	BC028152	Carbenicillin	pLX304
Transomic	HAVCR1	TOLH-1504833	26762	BC013325	Carbenicillin	pLX304
Transomic	GABRA2	TOLH-1514991	2555	BC022488	Carbenicillin	pLX304
Transomic	RIC3	TOLH-1515544	79608	BC022455	Carbenicillin	pLX304
Transomic	TPST1	TOLH-1507944	8460	BC013188	Carbenicillin	pLX304
Transomic	HSD3B1	TOLH-1513336	3283	NULL	Carbenicillin	pLX304
Transomic	NSDHL	TOLH-1507949	50814	BC000245	Carbenicillin	pLX304
Transomic	KCNJ15	TOLH-1507952	3772	BC013327	Carbenicillin	pLX304
Transomic	RNF133	TOLH-1507953	168433	BC022038	Carbenicillin	pLX304
Transomic	MLC1	TOLH-1507959	23209	BC028425	Carbenicillin	pLX304
Transomic	TYR	TOLH-1512791	7299	NULL	Carbenicillin	pLX304
Transomic	CNPPD1	TOLH-1507965	27013	BC012821	Carbenicillin	pLX304
Transomic	FDFT1	TOLH-1507975	2222	BC009251	Carbenicillin	pLX304
Transomic	SEC61A2	TOLH-1507976	55176	BC026179	Carbenicillin	pLX304
Transomic	UXS1	TOLH-1507982	80146	BC009819	Carbenicillin	pLX304
Transomic	B3GALT2	TOLH-1507985	8707	BC022507	Carbenicillin	pLX304
Transomic	SMPD2	TOLH-1507988	6610	BC000038	Carbenicillin	pLX304
Transomic	SEC61A1	TOLH-1507989	29927	BC002951	Carbenicillin	pLX304
Transomic	SLC23A2	TOLH-1507994	9962	BC013112	Carbenicillin	pLX304
Transomic	SYT4	TOLH-1512859	6860	NULL	Carbenicillin	pLX304
Transomic	EDNRA	TOLH-1507998	1909	BC022511	Carbenicillin	pLX304
Transomic	SLC30A4	TOLH-1508002	7782	BC026089	Carbenicillin	pLX304
Transomic	MANSC1	TOLH-1508008	54682	BC032998	Carbenicillin	pLX304
Transomic	CD177	TOLH-1505623	57126	NULL	Carbenicillin	pLX304
Transomic	SIGLEC6	TOLH-1503926	946	NULL	Carbenicillin	pLX304
Transomic	TMPRSS4	TOLH-1503927	56649	NULL	Carbenicillin	pLX304
Transomic	ASTN2	TOLH-1508022	23245	BC029272	Carbenicillin	pLX304
Transomic	KIR3DL1	TOLH-1508026	3811	BC028206	Carbenicillin	pLX304
Transomic	HCN3	TOLH-1504184	57657	BC028024	Carbenicillin	pLX304
Transomic	TGOLN2	TOLH-1504032	10618	NULL	Carbenicillin	pLX304
Transomic	CCKBR	TOLH-1508032	887	BC000740	Carbenicillin	pLX304
Transomic	SLC10A3	TOLH-1508034	8273	BC004966	Carbenicillin	pLX304
Transomic	C11orf24	TOLH-1504835	53838	BC011765	Carbenicillin	pLX304
Transomic	BFAR	TOLH-1508035	51283	BC003054	Carbenicillin	pLX304
Transomic	ENTPD3	TOLH-1508038	956	BC029869	Carbenicillin	pLX304
Transomic	UQCRC2	TOLH-1508041	7385	BC000484	Carbenicillin	pLX304
Transomic	PIGO	TOLH-1505734	84720	BC001030	Carbenicillin	pLX304
Transomic	GPR89A	TOLH-1509098	653519	NULL	Carbenicillin	pLX304
Transomic	DDOST	TOLH-1508043	1650	BC002594	Carbenicillin	pLX304
Transomic	RET	TOLH-1508045	5979	BC003072	Carbenicillin	pLX304
Transomic	TOR1AIP1	TOLH-1505735	26092	BC023247	Carbenicillin	pLX304
Transomic	CYP20A1	TOLH-1508049	57404	BC033752	Carbenicillin	pLX304
Transomic	MPP1	TOLH-1508051	4354	BC002392	Carbenicillin	pLX304
Transomic	C16orf58	TOLH-1504187	64755	BC009308	Carbenicillin	pLX304
Transomic	SLC39A7	TOLH-1508055	7922	BC000645	Carbenicillin	pLX304
Transomic	ALG10	TOLH-1503930	84920	NULL	Carbenicillin	pLX304
Transomic	RTN4R	TOLH-1508058	65078	BC011787	Carbenicillin	pLX304
Transomic	HTR3A	TOLH-1508063	3359	BC002354	Carbenicillin	pLX304
Transomic	SLC25A23	TOLH-1504837	79085	BC001656	Carbenicillin	pLX304
Transomic	CHRNA3	TOLH-1512058	1136	BC006114	Carbenicillin	pLX304
Transomic	IFNGR1	TOLH-1508067	3459	BC005333	Carbenicillin	pLX304
Transomic	SLC18A1	TOLH-1508072	6570	BC006317	Carbenicillin	pLX304
Transomic	SLC41A3	TOLH-1506352	54946	NULL	Carbenicillin	pLX304
Transomic	ZDHHC8	TOLH-1508083	29801	BC009442	Carbenicillin	pLX304
Transomic	IGF1R	TOLH-1508797	3480	BC010607	Carbenicillin	pLX304
Transomic	COX14	TOLH-1508801	84987	NULL	Carbenicillin	pLX304
Transomic	PCDHGC3	TOLH-1508804	5098	BC004321	Carbenicillin	pLX304
Transomic	FXYD2	TOLH-1508807	486	BC005302	Carbenicillin	pLX304
Transomic	DNAJC4	TOLH-1508808	3338	BC010145	Carbenicillin	pLX304
Transomic	SPTSSA	TOLH-1506355	171546	NULL	Carbenicillin	pLX304
Transomic	SEC61G	TOLH-1508809	23480	BC009480	Carbenicillin	pLX304
Transomic	FXYD7	TOLH-1508822	53822	BC018619	Carbenicillin	pLX304
Transomic	MANBAL	TOLH-1508829	63905	BC014672	Carbenicillin	pLX304
Transomic	SLC48A1	TOLH-1508833	55652	BC002759	Carbenicillin	pLX304
Transomic	SELK	TOLH-1505607	58515	NULL	Carbenicillin	pLX304
Transomic	HLA-DOB	TOLH-1504285	3112	NULL	Carbenicillin	pLX304
Transomic	TMEM14A	TOLH-1508851	28978	BC015097	Carbenicillin	pLX304
Transomic	VAMP3	TOLH-1508853	9341	BC007050	Carbenicillin	pLX304
Transomic	VAMP3	TOLH-1506361	9341	NULL	Carbenicillin	pLX304
Transomic	SUMO1	TOLH-1508855	7341	BC006462	Carbenicillin	pLX304
Transomic	DPY19L3	TOLH-1503936	147991	NULL	Carbenicillin	pLX304
Transomic	LPAR1	TOLH-1512060	1902	BC036034	Carbenicillin	pLX304
Transomic	SLC39A13	TOLH-1506362	91252	NULL	Carbenicillin	pLX304
Transomic	ZDHHC9	TOLH-1508867	51114	BC000035	Carbenicillin	pLX304
Transomic	HLA-A	TOLH-1508869	3105	BC008611	Carbenicillin	pLX304
Transomic	SGMS2	TOLH-1508870	166929	BC028705	Carbenicillin	pLX304
Transomic	HLA-C	TOLH-1512062	3107	BC002463	Carbenicillin	pLX304
Transomic	ZDHHC2	TOLH-1512810	51201	NULL	Carbenicillin	pLX304
Transomic	CXCR3	TOLH-1508882	2833	BC034403	Carbenicillin	pLX304
Transomic	SSTR2	TOLH-1508884	6752	BC019610	Carbenicillin	pLX304
Transomic	TRAM1L1	TOLH-1505625	133022	NULL	Carbenicillin	pLX304
Transomic	HSD3B7	TOLH-1503939	80270	NULL	Carbenicillin	pLX304
Transomic	OPRL1	TOLH-1512756	4987	BC038433	Carbenicillin	pLX304
Transomic	GPR85	TOLH-1508887	54329	BC030577	Carbenicillin	pLX304
Transomic	LPGAT1	TOLH-1508888	9926	BC034621	Carbenicillin	pLX304
Transomic	CHST4	TOLH-1512065	10164	BC035282	Carbenicillin	pLX304
Transomic	CREB3	TOLH-1508893	10488	BC009402	Carbenicillin	pLX304
Transomic	HSD3B2	TOLH-1503995	3284	BC038419	Carbenicillin	pLX304
Transomic	CNTFR	TOLH-1508900	1271	BC001492	Carbenicillin	pLX304
Transomic	AIFM2	TOLH-1515547	84883	BC006121	Carbenicillin	pLX304
Transomic	CLMP	TOLH-1503940	79827	BC009371	Carbenicillin	pLX304
Transomic	PIEZO1	TOLH-1515548	9780	BC008073	Carbenicillin	pLX304
Transomic	FCGR1A	TOLH-1504192	2209	BC032634	Carbenicillin	pLX304
Transomic	TRAM1	TOLH-1515550	23471	BC000687	Carbenicillin	pLX304
Transomic	SLC35F2	TOLH-1515551	54733	BC039195	Carbenicillin	pLX304
Transomic	CCR6	TOLH-1515552	1235	BC037960	Carbenicillin	pLX304
Transomic	AGPAT3	TOLH-1505626	56894	BC011971	Carbenicillin	pLX304
Transomic	P2RY2	TOLH-1506364	5029	NULL	Carbenicillin	pLX304
Transomic	FAXC	TOLH-1515559	84553	BC004869	Carbenicillin	pLX304
Transomic	ZDHHC6	TOLH-1515560	64429	BC007213	Carbenicillin	pLX304
Transomic	TEX28	TOLH-1515561	1527	BC026183	Carbenicillin	pLX304
Transomic	LAMP2	TOLH-1515562	3920	NULL	Carbenicillin	pLX304
Transomic	CHST1	TOLH-1512510	8534	NULL	Carbenicillin	pLX304
Transomic	DPEP1	TOLH-1515563	1800	BC017023	Carbenicillin	pLX304
Transomic	SLC35G2	TOLH-1515566	80723	BC022557	Carbenicillin	pLX304
Transomic	ZDHHC11	TOLH-1515567	79844	BC032000	Carbenicillin	pLX304
Transomic	MFSD3	TOLH-1512512	113655	NULL	Carbenicillin	pLX304
Transomic	ADORA2A	TOLH-1515568	135	BC013780	Carbenicillin	pLX304
Transomic	CHST12	TOLH-1512072	55501	BC002918	Carbenicillin	pLX304
Transomic	CEPT1	TOLH-1505739	10390	BC032610	Carbenicillin	pLX304
Transomic	FDFT1	TOLH-1506368	2222	NULL	Carbenicillin	pLX304
Transomic	PVR	TOLH-1515581	5817	BC015542	Carbenicillin	pLX304
Transomic	PREB	TOLH-1512074	10113	BC002765	Carbenicillin	pLX304
Transomic	HPN	TOLH-1504033	3249	BC025716	Carbenicillin	pLX304
Transomic	TM7SF2	TOLH-1503996	7108	NULL	Carbenicillin	pLX304
Transomic	TM7SF2	TOLH-1506369	7108	NULL	Carbenicillin	pLX304
Transomic	BCS1L	TOLH-1515592	617	BC000416	Carbenicillin	pLX304
Transomic	SYT12	TOLH-1515599	91683	BC037406	Carbenicillin	pLX304
Transomic	ST6GAL2	TOLH-1512075	84620	BC008680	Carbenicillin	pLX304
Transomic	TNFRSF1A	TOLH-1515605	7132	BC010140	Carbenicillin	pLX304
Transomic	EPHX1	TOLH-1515606	2052	BC003567	Carbenicillin	pLX304
Transomic	SLC29A1	TOLH-1515609	2030	BC001382	Carbenicillin	pLX304
Transomic	OLFM3	TOLH-1515611	118427	BC022531	Carbenicillin	pLX304
Transomic	CD4	TOLH-1515612	920	BC025782	Carbenicillin	pLX304
Transomic	TMEM143	TOLH-1515613	55260	BC016919	Carbenicillin	pLX304
Transomic	CA9	TOLH-1515618	768	BC014950	Carbenicillin	pLX304
Transomic	CHRM1	TOLH-1504035	1128	NULL	Carbenicillin	pLX304
Transomic	SLC39A8	TOLH-1515619	64116	BC012125	Carbenicillin	pLX304
Transomic	GFRA1	TOLH-1513342	2674	NULL	Carbenicillin	pLX304
Transomic	FIBCD1	TOLH-1515620	84929	BC032953	Carbenicillin	pLX304
Transomic	TMPRSS6	TOLH-1515622	164656	BC039082	Carbenicillin	pLX304
Transomic	PSEN1	TOLH-1512757	5663	BC011729	Carbenicillin	pLX304
Transomic	GLRA3	TOLH-1515633	8001	BC036086	Carbenicillin	pLX304
Transomic	GABRG1	TOLH-1503951	2565	NULL	Carbenicillin	pLX304
Transomic	SMAD1	TOLH-1515638	4086	BC001878	Carbenicillin	pLX304
Transomic	TBXAS1	TOLH-1515644	6916	BC014117	Carbenicillin	pLX304
Transomic	TNFRSF10A	TOLH-1515646	8797	BC012866	Carbenicillin	pLX304
Transomic	CEACAM1	TOLH-1515650	634	BC014473	Carbenicillin	pLX304
Transomic	TMEM241	TOLH-1515654	85019	BC006280	Carbenicillin	pLX304
Transomic	NINJ1	TOLH-1515662	4814	BC004440	Carbenicillin	pLX304
Transomic	JTB	TOLH-1515668	10899	BC004239	Carbenicillin	pLX304
Transomic	FIS1	TOLH-1515673	51024	BC003540	Carbenicillin	pLX304
Transomic	RPRM	TOLH-1504195	56475	BC002908	Carbenicillin	pLX304
Transomic	TM2D2	TOLH-1515681	83877	BC004878	Carbenicillin	pLX304
Transomic	SYNJ2BP	TOLH-1503953	55333	BC007704	Carbenicillin	pLX304
Transomic	CNIH3	TOLH-1515694	149111	BC022780	Carbenicillin	pLX304
Transomic	SLC22A23	TOLH-1515703	63027	BC022217	Carbenicillin	pLX304
Transomic	AGPAT3	TOLH-1506376	56894	NULL	Carbenicillin	pLX304
Transomic	NDUFC2	TOLH-1515709	4718	BC007323	Carbenicillin	pLX304
Transomic	CMTM5	TOLH-1515715	116173	BC013109	Carbenicillin	pLX304
Transomic	ALOX5AP	TOLH-1515716	241	BC018538	Carbenicillin	pLX304
Transomic	TCTA	TOLH-1515718	6988	BC005157	Carbenicillin	pLX304
Transomic	TMEM234	TOLH-1515730	56063	BC004885	Carbenicillin	pLX304
Transomic	CYB5B	TOLH-1515731	80777	BC004373	Carbenicillin	pLX304
Transomic	RASAL1	TOLH-1512514	8437	NULL	Carbenicillin	pLX304
Transomic	PDGFRB	TOLH-1512084	5159	BC032224	Carbenicillin	pLX304
Transomic	SLC4A2	TOLH-1512758	6522	NULL	Carbenicillin	pLX304
Transomic	ITGB5	TOLH-1513348	3693	NULL	Carbenicillin	pLX304
Transomic	PKD2L1	TOLH-1512817	9033	NULL	Carbenicillin	pLX304
Transomic	PCDHA5	TOLH-1512943	56143	NULL	Carbenicillin	pLX304
Transomic	PIGN	TOLH-1515748	23556	BC028363	Carbenicillin	pLX304
Transomic	FGFR1	TOLH-1504198	2260	BC015035	Carbenicillin	pLX304
Transomic	TIE1	TOLH-1512516	7075	NULL	Carbenicillin	pLX304
Transomic	RRP12	TOLH-1513351	23223	NULL	Carbenicillin	pLX304
Transomic	PCDHA6	TOLH-1504488	56142	NULL	Carbenicillin	pLX304
Transomic	SLC22A16	TOLH-1515761	85413	BC047565	Carbenicillin	pLX304
Transomic	GALNT7	TOLH-1515763	51809	BC046129	Carbenicillin	pLX304
Transomic	SLC9A6	TOLH-1515764	10479	BC049169	Carbenicillin	pLX304
Transomic	MFSD6L	TOLH-1512090	162387	BC040487	Carbenicillin	pLX304
Transomic	NCSTN	TOLH-1515770	23385	BC047621	Carbenicillin	pLX304
Transomic	DNAJC16	TOLH-1512519	23341	BC047363	Carbenicillin	pLX304
Transomic	FRMD3	TOLH-1515774	257019	BC041376	Carbenicillin	pLX304
Transomic	SLC27A6	TOLH-1515776	28965	BC041945	Carbenicillin	pLX304
Transomic	SORBS1	TOLH-1515777	10580	BC042612	Carbenicillin	pLX304
Transomic	ZDHHC17	TOLH-1515785	23390	BC050324	Carbenicillin	pLX304
Transomic	SESTD1	TOLH-1504351	91404	BC047578	Carbenicillin	pLX304
Transomic	MFN1	TOLH-1515789	55669	BC040557	Carbenicillin	pLX304
Transomic	SLITRK4	TOLH-1505744	139065	BC040986	Carbenicillin	pLX304
Transomic	MTDH	TOLH-1515791	92140	BC045642	Carbenicillin	pLX304
Transomic	TMC5	TOLH-1512092	79838	BC038118	Carbenicillin	pLX304
Transomic	LRRC4C	TOLH-1515800	57689	BC041374	Carbenicillin	pLX304
Transomic	KCND1	TOLH-1512093	3750	BC045659	Carbenicillin	pLX304
Transomic	CATSPERD	TOLH-1515803	257062	BC043005	Carbenicillin	pLX304
Transomic	NLGN3	TOLH-1515805	54413	BC051715	Carbenicillin	pLX304
Transomic	CCPG1	TOLH-1515806	9236	BC034914	Carbenicillin	pLX304
Transomic	ACSL6	TOLH-1515807	23305	BC047453	Carbenicillin	pLX304
Transomic	SCNN1G	TOLH-1515809	6340	BC059391	Carbenicillin	pLX304
Transomic	GPR37	TOLH-1515813	2861	BC040007	Carbenicillin	pLX304
Transomic	PTPRE	TOLH-1515816	5791	BC050062	Carbenicillin	pLX304
Transomic	CDH3	TOLH-1513283	1001	NULL	Carbenicillin	pLX304
Transomic	CLIC5	TOLH-1506382	53405	NULL	Carbenicillin	pLX304
Transomic	SLC16A14	TOLH-1515827	151473	BC065524	Carbenicillin	pLX304
Transomic	FRMD5	TOLH-1515828	84978	BC053647	Carbenicillin	pLX304
Transomic	ZDHHC13	TOLH-1515830	54503	BC056152	Carbenicillin	pLX304
Transomic	NIPAL3	TOLH-1515832	57185	BC063583	Carbenicillin	pLX304
Transomic	PLVAP	TOLH-1515835	83483	BC056414	Carbenicillin	pLX304
Transomic	PNPLA3	TOLH-1515837	80339	BC065195	Carbenicillin	pLX304
Transomic	SLC22A12	TOLH-1515839	116085	BC053348	Carbenicillin	pLX304
Transomic	MAG	TOLH-1515842	4099	BC053347	Carbenicillin	pLX304
Transomic	PRF1	TOLH-1509101	5551	NULL	Carbenicillin	pLX304
Transomic	ST7L	TOLH-1515847	54879	BC065501	Carbenicillin	pLX304
Transomic	SLC34A1	TOLH-1512099	6569	BC053349	Carbenicillin	pLX304
Transomic	SLC45A2	TOLH-1515852	51151	BC064405	Carbenicillin	pLX304
Transomic	VANGL1	TOLH-1515854	81839	BC065272	Carbenicillin	pLX304
Transomic	ADAM2	TOLH-1515856	2515	BC064547	Carbenicillin	pLX304
Transomic	RNF128	TOLH-1504202	79589	BC063404	Carbenicillin	pLX304
Transomic	PLB1	TOLH-1515862	151056	BC065041	Carbenicillin	pLX304
Transomic	MMP14	TOLH-1515876	4323	BC064803	Carbenicillin	pLX304
Transomic	CASC4	TOLH-1515880	113201	BC063480	Carbenicillin	pLX304
Transomic	ATG9A	TOLH-1512523	79065	NULL	Carbenicillin	pLX304
Transomic	PTPN5	TOLH-1512100	84867	BC064807	Carbenicillin	pLX304
Transomic	GALNT3	TOLH-1515889	2591	BC056246	Carbenicillin	pLX304
Transomic	TDGF1	TOLH-1515895	6997	BC022393	Carbenicillin	pLX304
Transomic	PLSCR1	TOLH-1515897	5359	BC017901	Carbenicillin	pLX304
Transomic	TMEM68	TOLH-1515898	137695	BC020835	Carbenicillin	pLX304
Transomic	HAVCR2	TOLH-1515899	84868	BC020843	Carbenicillin	pLX304
Transomic	TMEM182	TOLH-1515906	130827	BC020898	Carbenicillin	pLX304
Transomic	SLC31A2	TOLH-1515910	1318	BC026252	Carbenicillin	pLX304
Transomic	HFE2	TOLH-1515916	148738	BC017926	Carbenicillin	pLX304
Transomic	KLRC4	TOLH-1515922	8302	BC017784	Carbenicillin	pLX304
Transomic	SPTLC3	TOLH-1515923	55304	BC020656	Carbenicillin	pLX304
Transomic	LHFP	TOLH-1515926	10186	BC017824	Carbenicillin	pLX304
Transomic	VAMP5	TOLH-1515927	10791	BC017891	Carbenicillin	pLX304
Transomic	LEPROT	TOLH-1515928	54741	BC056250	Carbenicillin	pLX304
Transomic	RAMP3	TOLH-1515930	10268	BC022304	Carbenicillin	pLX304
Transomic	C1orf162	TOLH-1515931	128346	BC017973	Carbenicillin	pLX304
Transomic	TMEM135	TOLH-1515932	65084	BC030952	Carbenicillin	pLX304
Transomic	SLC16A10	TOLH-1515936	117247	BC017968	Carbenicillin	pLX304
Transomic	LYSMD3	TOLH-1515938	116068	BC058027	Carbenicillin	pLX304
Transomic	CD302	TOLH-1515944	9936	BC020646	Carbenicillin	pLX304
Transomic	APOM	TOLH-1515958	55937	BC020683	Carbenicillin	pLX304
Transomic	SDC4	TOLH-1515959	6385	BC030805	Carbenicillin	pLX304
Transomic	EMCN	TOLH-1515966	51705	BC017781	Carbenicillin	pLX304
Transomic	IGSF6	TOLH-1515973	10261	BC017844	Carbenicillin	pLX304
Transomic	CLDN8	TOLH-1504355	9073	BC020866	Carbenicillin	pLX304
Transomic	MS4A4A	TOLH-1515979	51338	BC020648	Carbenicillin	pLX304
Transomic	CLIC2	TOLH-1515981	1193	BC022305	Carbenicillin	pLX304
Transomic	CLIC5	TOLH-1515982	53405	BC035968	Carbenicillin	pLX304
Transomic	LRRTM4	TOLH-1515985	80059	BC017769	Carbenicillin	pLX304
Transomic	CLRN3	TOLH-1515988	119467	BC029478	Carbenicillin	pLX304
Transomic	PILRA	TOLH-1507096	29992	BC017812	Carbenicillin	pLX304
Transomic	TREM1	TOLH-1507097	54210	BC017773	Carbenicillin	pLX304
Transomic	FCGR3A	TOLH-1506395	2214	NULL	Carbenicillin	pLX304
Transomic	PIGF	TOLH-1507105	5281	BC029408	Carbenicillin	pLX304
Transomic	TMED6	TOLH-1507107	146456	BC020827	Carbenicillin	pLX304
Transomic	TMEM40	TOLH-1507109	55287	BC020658	Carbenicillin	pLX304
Transomic	GPX8	TOLH-1507110	493869	BC029424	Carbenicillin	pLX304
Transomic	MPZL2	TOLH-1507111	10205	BC017774	Carbenicillin	pLX304
Transomic	MS4A7	TOLH-1507116	58475	BC020673	Carbenicillin	pLX304
Transomic	TMEM116	TOLH-1507127	89894	BC022360	Carbenicillin	pLX304
Transomic	CD300C	TOLH-1507129	10871	BC022279	Carbenicillin	pLX304
Transomic	KCNMB2	TOLH-1507131	10242	BC017825	Carbenicillin	pLX304
Transomic	SLC22A9	TOLH-1507132	114571	BC022379	Carbenicillin	pLX304
Transomic	APH1B	TOLH-1513354	83464	NULL	Carbenicillin	pLX304
Transomic	JAM2	TOLH-1507137	58494	BC017779	Carbenicillin	pLX304
Transomic	ITLN1	TOLH-1507138	55600	BC020664	Carbenicillin	pLX304
Transomic	MUC15	TOLH-1507141	143662	BC058007	Carbenicillin	pLX304
Transomic	STBD1	TOLH-1507143	8987	BC022301	Carbenicillin	pLX304
Transomic	HLA-DRB1	TOLH-1507144	3123	BC031023	Carbenicillin	pLX304
Transomic	FUT6	TOLH-1513355	2528	NULL	Carbenicillin	pLX304
Transomic	OLR1	TOLH-1507153	4973	BC022295	Carbenicillin	pLX304
Transomic	LYVE1	TOLH-1507158	10894	BC026231	Carbenicillin	pLX304
Transomic	CD207	TOLH-1507159	50489	BC022278	Carbenicillin	pLX304
Transomic	AQP9	TOLH-1512762	366	BC026258	Carbenicillin	pLX304
Transomic	IL1RL1	TOLH-1507166	9173	BC030975	Carbenicillin	pLX304
Transomic	SLC35A1	TOLH-1507167	10559	BC017807	Carbenicillin	pLX304
Transomic	IYD	TOLH-1507171	389434	BC056253	Carbenicillin	pLX304
Transomic	FCGR2A	TOLH-1504203	2212	BC020823	Carbenicillin	pLX304
Transomic	AQP4	TOLH-1507174	361	BC022286	Carbenicillin	pLX304
Transomic	GPR183	TOLH-1507177	1880	BC020752	Carbenicillin	pLX304
Transomic	SGCD	TOLH-1507181	6444	BC020740	Carbenicillin	pLX304
Transomic	CEACAM8	TOLH-1507188	1088	BC026263	Carbenicillin	pLX304
Transomic	MFAP3	TOLH-1512103	4238	BC026244	Carbenicillin	pLX304
Transomic	CH25H	TOLH-1507189	9023	BC017843	Carbenicillin	pLX304
Transomic	TMEM156	TOLH-1512793	80008	NULL	Carbenicillin	pLX304
Transomic	PAQR5	TOLH-1507194	54852	BC039234	Carbenicillin	pLX304
Transomic	DNAJC1	TOLH-1507195	64215	BC030955	Carbenicillin	pLX304
Transomic	TNFSF13B	TOLH-1507199	10673	BC020674	Carbenicillin	pLX304
Transomic	POPDC3	TOLH-1507200	64208	BC022323	Carbenicillin	pLX304
Transomic	NAALADL2	TOLH-1507203	254827	BC057243	Carbenicillin	pLX304
Transomic	SUCNR1	TOLH-1507205	56670	BC030948	Carbenicillin	pLX304
Transomic	FGFRL1	TOLH-1507214	53834	BC013955	Carbenicillin	pLX304
Transomic	KLRC1	TOLH-1507217	3821	BC053840	Carbenicillin	pLX304
Transomic	SLC2A2	TOLH-1507224	6514	BC060041	Carbenicillin	pLX304
Transomic	IKBIP	TOLH-1507237	121457	BC051372	Carbenicillin	pLX304
Transomic	EDA2R	TOLH-1507239	60401	BC034919	Carbenicillin	pLX304
Transomic	IL9R	TOLH-1507240	3581	BC051337	Carbenicillin	pLX304
Transomic	CD244	TOLH-1507242	51744	BC028073	Carbenicillin	pLX304
Transomic	BCL2L13	TOLH-1507247	23786	BC003032	Carbenicillin	pLX304
Transomic	SLC25A27	TOLH-1508262	9481	BC033091	Carbenicillin	pLX304
Transomic	TMEM55B	TOLH-1508263	90809	BC002867	Carbenicillin	pLX304
Transomic	CCR1	TOLH-1508268	1230	BC051306	Carbenicillin	pLX304
Transomic	TSPAN17	TOLH-1508276	26262	BC067105	Carbenicillin	pLX304
Transomic	SLC39A13	TOLH-1513356	91252	NULL	Carbenicillin	pLX304
Transomic	NOXA1	TOLH-1508282	10811	BC041594	Carbenicillin	pLX304
Transomic	STEAP3	TOLH-1506414	55240	NULL	Carbenicillin	pLX304
Transomic	IGHD	TOLH-1503526	3495	NULL	Carbenicillin	pLX304
Transomic	KIR2DL4	TOLH-1508288	3805	BC041611	Carbenicillin	pLX304
Transomic	BSCL2	TOLH-1506416	26580	NULL	Carbenicillin	pLX304
Transomic	APCDD1	TOLH-1508291	147495	BC053324	Carbenicillin	pLX304
Transomic	GPR176	TOLH-1503528	11245	BC067106	Carbenicillin	pLX304
Transomic	SLC7A8	TOLH-1503529	23428	BC052250	Carbenicillin	pLX304
Transomic	PODXL2	TOLH-1513357	50512	BC052585	Carbenicillin	pLX304
Transomic	ITFG1	TOLH-1513183	81533	NULL	Carbenicillin	pLX304
Transomic	PEX13	TOLH-1508305	5194	BC067090	Carbenicillin	pLX304
Transomic	SLC37A2	TOLH-1508306	219855	BC051314	Carbenicillin	pLX304
Transomic	PIGZ	TOLH-1508309	80235	BC044640	Carbenicillin	pLX304
Transomic	TNFRSF10D	TOLH-1508310	8793	BC052270	Carbenicillin	pLX304
Transomic	HTR2B	TOLH-1508312	3357	BC063123	Carbenicillin	pLX304
Transomic	ATL2	TOLH-1508317	64225	BC053508	Carbenicillin	pLX304
Transomic	HSPD1	TOLH-1506422	3329	NULL	Carbenicillin	pLX304
Transomic	ATP1A2	TOLH-1504014	477	NULL	Carbenicillin	pLX304
Transomic	DMPK	TOLH-1513360	1760	NULL	Carbenicillin	pLX304
Transomic	SERAC1	TOLH-1508331	84947	BC001705	Carbenicillin	pLX304
Transomic	PTPRB	TOLH-1508332	5787	BC051329	Carbenicillin	pLX304
Transomic	SLC4A2	TOLH-1506424	6522	NULL	Carbenicillin	pLX304
Transomic	RNF112	TOLH-1503533	7732	BC053989	Carbenicillin	pLX304
Transomic	GYPB	TOLH-1508347	2994	BC069310	Carbenicillin	pLX304
Transomic	EPHB4	TOLH-1512531	2050	NULL	Carbenicillin	pLX304
Transomic	XCR1	TOLH-1508368	2829	BC069589	Carbenicillin	pLX304
Transomic	SLC10A1	TOLH-1508369	6554	BC069799	Carbenicillin	pLX304
Transomic	GPR15	TOLH-1503964	2838	NULL	Carbenicillin	pLX304
Transomic	SLC2A4	TOLH-1505747	6517	BC069615	Carbenicillin	pLX304
Transomic	SLC38A4	TOLH-1505628	55089	NULL	Carbenicillin	pLX304
Transomic	CSMD2	TOLH-1508371	114784	BC031871	Carbenicillin	pLX304
Transomic	HTR1E	TOLH-1508384	3354	BC069751	Carbenicillin	pLX304
Transomic	KCNJ5	TOLH-1508385	3762	BC069482	Carbenicillin	pLX304
Transomic	ACVR2A	TOLH-1504210	92	BC069707	Carbenicillin	pLX304
Transomic	RNF170	TOLH-1503534	81790	BC013422	Carbenicillin	pLX304
Transomic	ORMDL3	TOLH-1508388	94103	BC017087	Carbenicillin	pLX304
Transomic	KCNN2	TOLH-1508389	3781	BC015371	Carbenicillin	pLX304
Transomic	ABO	TOLH-1508391	28	BC069595	Carbenicillin	pLX304
Transomic	CHRNB3	TOLH-1508392	1142	BC069681	Carbenicillin	pLX304
Transomic	FA2H	TOLH-1508394	79152	BC010453	Carbenicillin	pLX304
Transomic	ST6GAL1	TOLH-1508398	6480	BC031476	Carbenicillin	pLX304
Transomic	GPRC5D	TOLH-1508399	55507	BC069341	Carbenicillin	pLX304
Transomic	CCR9	TOLH-1508400	10803	BC069678	Carbenicillin	pLX304
Transomic	CHRNB3	TOLH-1506430	1142	NULL	Carbenicillin	pLX304
Transomic	KCNA6	TOLH-1508401	3742	BC069355	Carbenicillin	pLX304
Transomic	WBSCR17	TOLH-1504846	64409	BC069645	Carbenicillin	pLX304
Transomic	P2RX1	TOLH-1508402	5023	BC027949	Carbenicillin	pLX304
Transomic	AKAP9	TOLH-1508403	10142	BC015533	Carbenicillin	pLX304
Transomic	NCEH1	TOLH-1508404	57552	BC028734	Carbenicillin	pLX304
Transomic	CYP3A4	TOLH-1508406	1576	BC069418	Carbenicillin	pLX304
Transomic	POPDC2	TOLH-1508407	64091	BC026911	Carbenicillin	pLX304
Transomic	CLEC10A	TOLH-1508408	10462	BC027858	Carbenicillin	pLX304
Transomic	KIR2DL1	TOLH-1508412	3802	BC069344	Carbenicillin	pLX304
Transomic	PAQR7	TOLH-1508417	164091	BC034015	Carbenicillin	pLX304
Transomic	CD200R1	TOLH-1508418	131450	BC069661	Carbenicillin	pLX304
Transomic	MC3R	TOLH-1508419	4159	BC069599	Carbenicillin	pLX304
Transomic	MAS1L	TOLH-1508420	116511	BC069345	Carbenicillin	pLX304
Transomic	GPR101	TOLH-1504043	83550	NULL	Carbenicillin	pLX304
Transomic	LYPD3	TOLH-1508424	27076	BC039167	Carbenicillin	pLX304
Transomic	ASIC4	TOLH-1508425	55515	BC031812	Carbenicillin	pLX304
Transomic	GALNT10	TOLH-1504848	55568	BC050333	Carbenicillin	pLX304
Transomic	PTPRK	TOLH-1508591	5796	BC063596	Carbenicillin	pLX304
Transomic	ST8SIA1	TOLH-1506434	6489	NULL	Carbenicillin	pLX304
Transomic	ABCA8	TOLH-1508597	10351	BC047765	Carbenicillin	pLX304
Transomic	LEMD1	TOLH-1508600	93273	BC036636	Carbenicillin	pLX304
Transomic	DOLPP1	TOLH-1508608	57171	BC040152	Carbenicillin	pLX304
Transomic	PTCH1	TOLH-1508609	5727	BC043542	Carbenicillin	pLX304
Transomic	PTPRF	TOLH-1503538	5792	NULL	Carbenicillin	pLX304
Transomic	SLC37A3	TOLH-1508614	84255	BC028380	Carbenicillin	pLX304
Transomic	ERLIN2	TOLH-1504212	11160	BC048308	Carbenicillin	pLX304
Transomic	PAQR3	TOLH-1508618	152559	BC031256	Carbenicillin	pLX304
Transomic	GALNT1	TOLH-1506438	2589	NULL	Carbenicillin	pLX304
Transomic	SLC2A5	TOLH-1508624	6518	BC035878	Carbenicillin	pLX304
Transomic	TMEM14B	TOLH-1508626	81853	BC071660	Carbenicillin	pLX304
Transomic	KCNG3	TOLH-1504359	170850	BC071558	Carbenicillin	pLX304
Transomic	CHST15	TOLH-1508643	51363	BC075813	Carbenicillin	pLX304
Transomic	TMCO3	TOLH-1504360	55002	BC068515	Carbenicillin	pLX304
Transomic	ADRB2	TOLH-1508646	154	BC073856	Carbenicillin	pLX304
Transomic	FAAH2	TOLH-1508647	158584	BC073922	Carbenicillin	pLX304
Transomic	TMEM214	TOLH-1508655	54867	BC068479	Carbenicillin	pLX304
Transomic	CTAGE5	TOLH-1508657	4253	BC064355	Carbenicillin	pLX304
Transomic	ATP10D	TOLH-1503566	57205	BC057839	Carbenicillin	pLX304
Transomic	SPTLC1	TOLH-1504151	10558	BC068537	Carbenicillin	pLX304
Transomic	DDR1	TOLH-1508675	780	BC070070	Carbenicillin	pLX304
Transomic	MSR1	TOLH-1508684	4481	BC063878	Carbenicillin	pLX304
Transomic	GRIK2	TOLH-1503520	2898	NULL	Carbenicillin	pLX304
Transomic	C7	TOLH-1508688	730	BC063851	Carbenicillin	pLX304
Transomic	NRXN3	TOLH-1503967	9369	NULL	Carbenicillin	pLX304
Transomic	ST7	TOLH-1503968	7982	NULL	Carbenicillin	pLX304
Transomic	SNX14	TOLH-1508692	57231	BC068589	Carbenicillin	pLX304
Transomic	TRAPPC10	TOLH-1508693	7109	BC046241	Carbenicillin	pLX304
Transomic	M6PR	TOLH-1503571	4074	BC024206	Carbenicillin	pLX304
Transomic	TMEM207	TOLH-1508710	131920	NULL	Carbenicillin	pLX304
Transomic	SYNE2	TOLH-1508712	23224	BC042134	Carbenicillin	pLX304
Transomic	ATP6V1B2	TOLH-1504850	526	BC003100	Carbenicillin	pLX304
Transomic	TMPRSS4	TOLH-1506449	56649	NULL	Carbenicillin	pLX304
Transomic	SLC29A4	TOLH-1513368	222962	BC025325	Carbenicillin	pLX304
Transomic	TMEM107	TOLH-1508725	84314	BC070231	Carbenicillin	pLX304
Transomic	LRP1	TOLH-1504216	4035	BC045107	Carbenicillin	pLX304
Transomic	PTPRF	TOLH-1506452	5792	NULL	Carbenicillin	pLX304
Transomic	ADAM33	TOLH-1508728	80332	BC062663	Carbenicillin	pLX304
Transomic	SFT2D2	TOLH-1508732	375035	BC068098	Carbenicillin	pLX304
Transomic	FAM69A	TOLH-1508743	388650	BC070342	Carbenicillin	pLX304
Transomic	PARP16	TOLH-1508744	54956	BC006389	Carbenicillin	pLX304
Transomic	CLEC7A	TOLH-1508750	64581	BC071746	Carbenicillin	pLX304
Transomic	AUP1	TOLH-1508754	550	BC001658	Carbenicillin	pLX304
Transomic	SLC2A12	TOLH-1508764	154091	BC070149	Carbenicillin	pLX304
Transomic	AMFR	TOLH-1513371	267	NULL	Carbenicillin	pLX304
Transomic	CD6	TOLH-1508765	923	BC078669	Carbenicillin	pLX304
Transomic	CLCA2	TOLH-1508769	9635	BC041096	Carbenicillin	pLX304
Transomic	SYS1	TOLH-1508770	90196	BC048286	Carbenicillin	pLX304
Transomic	HCST	TOLH-1508773	10870	BC035931	Carbenicillin	pLX304
Transomic	OSBPL5	TOLH-1506457	114879	NULL	Carbenicillin	pLX304
Transomic	INTS5	TOLH-1512819	80789	BC060841	Carbenicillin	pLX304
Transomic	TMEM71	TOLH-1508774	137835	BC062592	Carbenicillin	pLX304
Transomic	CHST14	TOLH-1508775	113189	BC049214	Carbenicillin	pLX304
Transomic	LY96	TOLH-1508777	23643	BC020690	Carbenicillin	pLX304
Transomic	BMPR2	TOLH-1503577	659	BC052985	Carbenicillin	pLX304
Transomic	PNPLA6	TOLH-1504220	10908	BC051768	Carbenicillin	pLX304
Transomic	FRMD3	TOLH-1506458	257019	NULL	Carbenicillin	pLX304
Transomic	SLC26A11	TOLH-1508785	284129	BC035900	Carbenicillin	pLX304
Transomic	PNPLA6	TOLH-1506459	10908	NULL	Carbenicillin	pLX304
Transomic	SYT1	TOLH-1508788	6857	BC058917	Carbenicillin	pLX304
Transomic	SLC35C2	TOLH-1515989	51006	BC021138	Carbenicillin	pLX304
Transomic	OSBPL5	TOLH-1515992	114879	BC039579	Carbenicillin	pLX304
Transomic	SREBF1	TOLH-1515993	6720	BC057388	Carbenicillin	pLX304
Transomic	CALHM3	TOLH-1516001	119395	BC043367	Carbenicillin	pLX304
Transomic	FAM20B	TOLH-1516005	9917	BC046441	Carbenicillin	pLX304
Transomic	MADD	TOLH-1504224	8567	BC040484	Carbenicillin	pLX304
Transomic	TMED4	TOLH-1503579	222068	BC052641	Carbenicillin	pLX304
Transomic	NRSN2	TOLH-1516011	80023	BC001963	Carbenicillin	pLX304
Transomic	ASIC4	TOLH-1506467	55515	NULL	Carbenicillin	pLX304
Transomic	NT5E	TOLH-1516012	4907	BC065937	Carbenicillin	pLX304
Transomic	TMCO4	TOLH-1513377	255104	NULL	Carbenicillin	pLX304
Transomic	TMEM35	TOLH-1516017	59353	BC078658	Carbenicillin	pLX304
Transomic	CACNA2D4	TOLH-1516018	93589	BC048288	Carbenicillin	pLX304
Transomic	MCAM	TOLH-1516020	4162	BC056418	Carbenicillin	pLX304
Transomic	CDKAL1	TOLH-1509104	54901	NULL	Carbenicillin	pLX304
Transomic	IL23R	TOLH-1516024	149233	BC040720	Carbenicillin	pLX304
Transomic	SLC39A4	TOLH-1516026	55630	BC062625	Carbenicillin	pLX304
Transomic	SLC13A3	TOLH-1512536	64849	NULL	Carbenicillin	pLX304
Transomic	ABCC4	TOLH-1505629	10257	NULL	Carbenicillin	pLX304
Transomic	STX17	TOLH-1516029	55014	BC051790	Carbenicillin	pLX304
Transomic	GPR180	TOLH-1516030	160897	BC033906	Carbenicillin	pLX304
Transomic	TMTC1	TOLH-1504048	83857	BC028716	Carbenicillin	pLX304
Transomic	CRB3	TOLH-1516033	92359	BC002652	Carbenicillin	pLX304
Transomic	B4GALT6	TOLH-1516035	9331	BC069620	Carbenicillin	pLX304
Transomic	IGSF8	TOLH-1516039	93185	BC053881	Carbenicillin	pLX304
Transomic	MGAT5B	TOLH-1516044	146664	BC063862	Carbenicillin	pLX304
Transomic	ZNF219	TOLH-1516059	51222	BC036105	Carbenicillin	pLX304
Transomic	SLC39A3	TOLH-1516071	29985	BC020571	Carbenicillin	pLX304
Transomic	EMP3	TOLH-1516080	2014	BC009718	Carbenicillin	pLX304
Transomic	ZDHHC7	TOLH-1516081	55625	BC017702	Carbenicillin	pLX304
Transomic	TMEM196	TOLH-1516093	256130	BC030104	Carbenicillin	pLX304
Transomic	C3orf20	TOLH-1516094	84077	BC038406	Carbenicillin	pLX304
Transomic	ZNF219	TOLH-1506477	51222	NULL	Carbenicillin	pLX304
Transomic	SEZ6L2	TOLH-1516109	26470	BC000567	Carbenicillin	pLX304
Transomic	BCAN	TOLH-1505751	63827	BC009117	Carbenicillin	pLX304
Transomic	ASTN2	TOLH-1506479	23245	NULL	Carbenicillin	pLX304
Transomic	SLC27A4	TOLH-1503587	10999	BC009959	Carbenicillin	pLX304
Transomic	RTN4	TOLH-1504086	57142	BC012619	Carbenicillin	pLX304
Transomic	SLC7A7	TOLH-1516119	9056	BC003062	Carbenicillin	pLX304
Transomic	SSR1	TOLH-1516121	6745	BC007710	Carbenicillin	pLX304
Transomic	ORAI1	TOLH-1506480	84876	NULL	Carbenicillin	pLX304
Transomic	NAGPA	TOLH-1504051	51172	BC012194	Carbenicillin	pLX304
Transomic	ABHD12	TOLH-1516133	26090	BC014049	Carbenicillin	pLX304
Transomic	NCF4	TOLH-1512848	4689	BC002798	Carbenicillin	pLX304
Transomic	PRR7	TOLH-1504229	80758	NULL	Carbenicillin	pLX304
Transomic	TMIGD2	TOLH-1516153	126259	BC015655	Carbenicillin	pLX304
Transomic	IL13RA1	TOLH-1503590	3597	BC009960	Carbenicillin	pLX304
Transomic	IGHM	TOLH-1508563	3507	NULL	Carbenicillin	pLX304
Transomic	RHBDD3	TOLH-1516159	25807	BC002705	Carbenicillin	pLX304
Transomic	TMEM62	TOLH-1516161	80021	BC009981	Carbenicillin	pLX304
Transomic	NOMO3	TOLH-1516163	408050	BC006531	Carbenicillin	pLX304
Transomic	MCL1	TOLH-1516168	4170	BC017197	Carbenicillin	pLX304
Transomic	OPCML	TOLH-1503975	4978	NULL	Carbenicillin	pLX304
Transomic	VN1R5	TOLH-1516182	317705	BC126341	Carbenicillin	pLX304
Transomic	KCNAB2	TOLH-1516183	8514	BC126424	Carbenicillin	pLX304
Transomic	VN1R2	TOLH-1508903	317701	BC130356	Carbenicillin	pLX304
Transomic	TMEM30B	TOLH-1508907	161291	BC113559	Carbenicillin	pLX304
Transomic	GPR87	TOLH-1513384	53836	BC132888	Carbenicillin	pLX304
Transomic	FAM187B	TOLH-1508908	148109	BC117457	Carbenicillin	pLX304
Transomic	ASTN2	TOLH-1506482	23245	NULL	Carbenicillin	pLX304
Transomic	GLP1R	TOLH-1513385	2740	NULL	Carbenicillin	pLX304
Transomic	GPR20	TOLH-1508913	2843	BC117409	Carbenicillin	pLX304
Transomic	NPSR1	TOLH-1508915	387129	BC132693	Carbenicillin	pLX304
Transomic	SSTR4	TOLH-1506483	6754	NULL	Carbenicillin	pLX304
Transomic	FAM189A2	TOLH-1508918	9413	BC113683	Carbenicillin	pLX304
Transomic	GABRR2	TOLH-1503593	2570	BC130352	Carbenicillin	pLX304
Transomic	HFE	TOLH-1512540	3077	NULL	Carbenicillin	pLX304
Transomic	SSTR4	TOLH-1508921	6754	BC117270	Carbenicillin	pLX304
Transomic	GAL3ST2	TOLH-1505753	64090	BC117293	Carbenicillin	pLX304
Transomic	SLC16A3	TOLH-1512541	9123	NULL	Carbenicillin	pLX304
Transomic	GPR25	TOLH-1503976	2848	NULL	Carbenicillin	pLX304
Transomic	ASPHD1	TOLH-1508924	253982	BC126319	Carbenicillin	pLX304
Transomic	TMPRSS11E	TOLH-1508927	28983	BC113412	Carbenicillin	pLX304
Transomic	CHRNG	TOLH-1508928	1146	BC111802	Carbenicillin	pLX304
Transomic	SLC10A2	TOLH-1508929	6555	BC130521	Carbenicillin	pLX304
Transomic	OPN5	TOLH-1508930	221391	BC126194	Carbenicillin	pLX304
Transomic	EDA	TOLH-1508931	1896	BC126143	Carbenicillin	pLX304
Transomic	APOL1	TOLH-1504367	8542	NULL	Carbenicillin	pLX304
Transomic	VSIG8	TOLH-1508932	391123	BC132893	Carbenicillin	pLX304
Transomic	SERINC2	TOLH-1508934	347735	BC126283	Carbenicillin	pLX304
Transomic	ST8SIA1	TOLH-1508936	6489	BC117285	Carbenicillin	pLX304
Transomic	IL1RAPL1	TOLH-1512544	11141	NULL	Carbenicillin	pLX304
Transomic	TRPV4	TOLH-1512545	59341	NULL	Carbenicillin	pLX304
Transomic	IL6ST	TOLH-1512546	3572	NULL	Carbenicillin	pLX304
Transomic	FLRT2	TOLH-1512547	23768	NULL	Carbenicillin	pLX304
Transomic	DPY19L4	TOLH-1513388	286148	NULL	Carbenicillin	pLX304
Transomic	CLCN5	TOLH-1508945	1184	BC130429	Carbenicillin	pLX304
Transomic	PCDHA12	TOLH-1508946	56137	BC112280	Carbenicillin	pLX304
Transomic	NLGN4Y	TOLH-1512548	22829	NULL	Carbenicillin	pLX304
Transomic	GRM2	TOLH-1513389	2912	NULL	Carbenicillin	pLX304
Transomic	KCNQ5	TOLH-1512550	56479	NULL	Carbenicillin	pLX304
Transomic	EPHA7	TOLH-1508947	2045	BC126125	Carbenicillin	pLX304
Transomic	LARGE	TOLH-1513390	9215	NULL	Carbenicillin	pLX304
Transomic	PCDHB7	TOLH-1509150	56129	NULL	Carbenicillin	pLX304
Transomic	PKD2	TOLH-1506484	5311	NULL	Carbenicillin	pLX304
Transomic	CNGA2	TOLH-1513399	1260	NULL	Carbenicillin	pLX304
Transomic	LRP10	TOLH-1513166	26020	NULL	Carbenicillin	pLX304
Transomic	ECE1	TOLH-1513401	1889	NULL	Carbenicillin	pLX304
Transomic	SIDT1	TOLH-1513402	54847	NULL	Carbenicillin	pLX304
Transomic	TMTC3	TOLH-1512822	160418	BC117175	Carbenicillin	pLX304
Transomic	CLSTN3	TOLH-1513404	9746	NULL	Carbenicillin	pLX304
Transomic	KCNH1	TOLH-1513406	3756	NULL	Carbenicillin	pLX304
Transomic	SLC12A8	TOLH-1508959	84561	BC126158	Carbenicillin	pLX304
Transomic	ACE2	TOLH-1512558	59272	NULL	Carbenicillin	pLX304
Transomic	JAG1	TOLH-1512560	182	NULL	Carbenicillin	pLX304
Transomic	NPC1L1	TOLH-1513408	29881	NULL	Carbenicillin	pLX304
Transomic	FYCO1	TOLH-1512566	79443	NULL	Carbenicillin	pLX304
Transomic	ITGAM	TOLH-1503601	3684	NULL	Carbenicillin	pLX304
Transomic	GRIN2B	TOLH-1513168	2904	NULL	Carbenicillin	pLX304
Transomic	PDE3A	TOLH-1508966	5139	BC117369	Carbenicillin	pLX304
Transomic	STXBP5	TOLH-1508968	134957	BC113382	Carbenicillin	pLX304
Transomic	PTPRD	TOLH-1512572	5789	NULL	Carbenicillin	pLX304
Transomic	CACNA2D1	TOLH-1513413	781	NULL	Carbenicillin	pLX304
Transomic	STXBP5	TOLH-1506485	134957	NULL	Carbenicillin	pLX304
Transomic	PTPRO	TOLH-1508969	5800	BC126201	Carbenicillin	pLX304
Transomic	CERK	TOLH-1513416	64781	NULL	Carbenicillin	pLX304
Transomic	ALG11	TOLH-1504138	440138	NULL	Carbenicillin	pLX304
Transomic	ASIC1	TOLH-1508974	41	BC133707	Carbenicillin	pLX304
Transomic	ZDHHC13	TOLH-1506488	54503	NULL	Carbenicillin	pLX304
Transomic	CADM1	TOLH-1512765	23705	NULL	Carbenicillin	pLX304
Transomic	SCARB1	TOLH-1512970	949	NULL	Carbenicillin	pLX304
Transomic	ENTPD8	TOLH-1504237	377841	BC141810	Carbenicillin	pLX304
Transomic	HEPACAM2	TOLH-1508980	253012	BC139906	Carbenicillin	pLX304
Transomic	RTN4RL1	TOLH-1504369	146760	BC128608	Carbenicillin	pLX304
Transomic	UGT1A4	TOLH-1508981	54657	BC139784	Carbenicillin	pLX304
Transomic	TTYH3	TOLH-1512766	80727	BC131824	Carbenicillin	pLX304
Transomic	SLC5A2	TOLH-1508992	6524	BC131542	Carbenicillin	pLX304
Transomic	HTR3C	TOLH-1508993	170572	BC131799	Carbenicillin	pLX304
Transomic	NPR3	TOLH-1512577	4883	NULL	Carbenicillin	pLX304
Transomic	UGT1A1	TOLH-1508994	54658	BC128415	Carbenicillin	pLX304
Transomic	CATSPER4	TOLH-1508996	378807	BC128139	Carbenicillin	pLX304
Transomic	NPFFR1	TOLH-1508997	64106	BC131580	Carbenicillin	pLX304
Transomic	SLC2A9	TOLH-1508998	56606	NULL	Carbenicillin	pLX304
Transomic	SLC38A6	TOLH-1508999	145389	BC110378	Carbenicillin	pLX304
Transomic	OR1A1	TOLH-1509002	8383	BC141934	Carbenicillin	pLX304
Transomic	SLC8A3	TOLH-1505758	6547	CCSB53295	Carbenicillin	pLX304
Transomic	TMX1	TOLH-1504370	81542	BC056874	Carbenicillin	pLX304
Transomic	FCRL2	TOLH-1503605	79368	BC129836	Carbenicillin	pLX304
Transomic	CAMLG	TOLH-1509007	819	BC130325	Carbenicillin	pLX304
Transomic	TMEM131	TOLH-1504240	23505	BC036841	Carbenicillin	pLX304
Transomic	TMEM120B	TOLH-1509011	144404	BC127768	Carbenicillin	pLX304
Transomic	OR11A1	TOLH-1509013	26531	BC131608	Carbenicillin	pLX304
Transomic	TMEM200B	TOLH-1512325	399474	NULL	Carbenicillin	pLX304
Transomic	PMEPA1	TOLH-1509020	56937	BC080635	Carbenicillin	pLX304
Transomic	PREB	TOLH-1506495	10113	NULL	Carbenicillin	pLX304
Transomic	SLC35G5	TOLH-1509021	83650	BC131696	Carbenicillin	pLX304
Transomic	FAM189A1	TOLH-1509022	23359	BC127817	Carbenicillin	pLX304
Transomic	TMEM72	TOLH-1509023	643236	BC127790	Carbenicillin	pLX304
Transomic	TMEM189	TOLH-1512849	387521	NULL	Carbenicillin	pLX304
Transomic	TAS2R42	TOLH-1509026	353164	BC131742	Carbenicillin	pLX304
Transomic	TMEM82	TOLH-1503610	388595	BC127707	Carbenicillin	pLX304
Transomic	MPP3	TOLH-1512326	4356	NULL	Carbenicillin	pLX304
Transomic	CD1E	TOLH-1503611	913	BC131693	Carbenicillin	pLX304
Transomic	ELOVL7	TOLH-1503981	79993	NULL	Carbenicillin	pLX304
Transomic	CD274	TOLH-1509045	29126	BC113734	Carbenicillin	pLX304
Transomic	OR10H2	TOLH-1509047	26538	BC113647	Carbenicillin	pLX304
Transomic	OR7C1	TOLH-1509048	26664	BC117212	Carbenicillin	pLX304
Transomic	SLC25A30	TOLH-1509056	253512	BC132739	Carbenicillin	pLX304
Transomic	C8G	TOLH-1504373	733	BC113626	Carbenicillin	pLX304
Transomic	CACNG1	TOLH-1503614	786	BC113486	Carbenicillin	pLX304
Transomic	UBE2J2	TOLH-1509219	118424	BC113430	Carbenicillin	pLX304
Transomic	CACNG7	TOLH-1509220	59284	BC113503	Carbenicillin	pLX304
Transomic	OR7A17	TOLH-1509222	26333	BC117357	Carbenicillin	pLX304
Transomic	OR5P2	TOLH-1509224	120065	BC113557	Carbenicillin	pLX304
Transomic	MPZL3	TOLH-1512579	196264	NULL	Carbenicillin	pLX304
Transomic	TAS2R43	TOLH-1509231	259289	BC117423	Carbenicillin	pLX304
Transomic	CLEC4A	TOLH-1509236	50856	BC117439	Carbenicillin	pLX304
Transomic	MIP	TOLH-1509237	4284	BC117474	Carbenicillin	pLX304
Transomic	NPTN	TOLH-1509238	27020	BC117462	Carbenicillin	pLX304
Transomic	TAS2R31	TOLH-1509239	259290	BC117421	Carbenicillin	pLX304
Transomic	OR10H1	TOLH-1509240	26539	BC130360	Carbenicillin	pLX304
Transomic	LIM2	TOLH-1509243	3982	BC126139	Carbenicillin	pLX304
Transomic	SLC35E2	TOLH-1503982	9906	BC112289	Carbenicillin	pLX304
Transomic	TAS2R4	TOLH-1505759	50832	BC130439	Carbenicillin	pLX304
Transomic	MRGPRE	TOLH-1509247	116534	BC112203	Carbenicillin	pLX304
Transomic	TAS2R7	TOLH-1509248	50837	BC113561	Carbenicillin	pLX304
Transomic	GNRHR	TOLH-1509249	2798	BC113546	Carbenicillin	pLX304
Transomic	CDHR4	TOLH-1509251	389118	BC132756	Carbenicillin	pLX304
Transomic	SRD5A2	TOLH-1509253	6716	BC112252	Carbenicillin	pLX304
Transomic	ATP1B2	TOLH-1509254	482	BC126175	Carbenicillin	pLX304
Transomic	SLC25A21	TOLH-1509255	89874	BC113365	Carbenicillin	pLX304
Transomic	OR51B2	TOLH-1509256	79345	BC117461	Carbenicillin	pLX304
Transomic	OR2S2	TOLH-1509257	56656	BC113651	Carbenicillin	pLX304
Transomic	SLC30A8	TOLH-1509264	169026	BC126446	Carbenicillin	pLX304
Transomic	CANT1	TOLH-1509267	124583	BC017655	Carbenicillin	pLX304
Transomic	TRIM13	TOLH-1509279	10206	BC003579	Carbenicillin	pLX304
Transomic	CNPPD1	TOLH-1509281	27013	BC001393	Carbenicillin	pLX304
Transomic	NMUR2	TOLH-1509289	56923	BC016938	Carbenicillin	pLX304
Transomic	CALR	TOLH-1509292	811	BC002500	Carbenicillin	pLX304
Transomic	SLC25A46	TOLH-1508471	91137	NULL	Carbenicillin	pLX304
Transomic	MCHR1	TOLH-1509306	2847	BC001736	Carbenicillin	pLX304
Transomic	ACP2	TOLH-1512580	53	NULL	Carbenicillin	pLX304
Transomic	SLC35A5	TOLH-1505761	55032	BC013046	Carbenicillin	pLX304
Transomic	F2R	TOLH-1509311	2149	BC002464	Carbenicillin	pLX304
Transomic	FLOT1	TOLH-1509315	10211	BC001146	Carbenicillin	pLX304
Transomic	SLC37A4	TOLH-1509316	2542	BC014663	Carbenicillin	pLX304
Transomic	SLC3A2	TOLH-1509317	6520	BC001061	Carbenicillin	pLX304
Transomic	LPCAT2	TOLH-1509324	54947	BC002472	Carbenicillin	pLX304
Transomic	SLC43A1	TOLH-1509336	8501	BC001639	Carbenicillin	pLX304
Transomic	TMEM108	TOLH-1509344	66000	BC000568	Carbenicillin	pLX304
Transomic	MCOLN1	TOLH-1509349	57192	BC005149	Carbenicillin	pLX304
Transomic	CANX	TOLH-1512582	821	NULL	Carbenicillin	pLX304
Transomic	IGHM	TOLH-1503620	3507	NULL	Carbenicillin	pLX304
Transomic	IGHM	TOLH-1506511	3507	NULL	Carbenicillin	pLX304
Transomic	GPAA1	TOLH-1509369	8733	BC003171	Carbenicillin	pLX304
Transomic	ABCF2	TOLH-1509371	10061	BC001661	Carbenicillin	pLX304
Transomic	HSPA2	TOLH-1509375	3306	BC001752	Carbenicillin	pLX304
Transomic	CAPRIN1	TOLH-1513989	4076	NULL	Carbenicillin	pLX304
Transomic	POMGNT1	TOLH-1503993	55624	NULL	Carbenicillin	pLX304
Transomic	CDH6	TOLH-1509384	1004	BC000019	Carbenicillin	pLX304
Transomic	NYNRIN	TOLH-1509394	57523	BC008219	Carbenicillin	pLX304
Transomic	CD79B	TOLH-1509399	974	BC030210	Carbenicillin	pLX304
Transomic	FAM171A2	TOLH-1509400	284069	BC030200	Carbenicillin	pLX304
Transomic	COX16	TOLH-1509408	51241	BC001702	Carbenicillin	pLX304
Transomic	TMEM14C	TOLH-1516382	51522	BC002496	Carbenicillin	pLX304
Transomic	VAMP2	TOLH-1516386	6844	BC002737	Carbenicillin	pLX304
Transomic	VAMP1	TOLH-1516388	6843	BC023286	Carbenicillin	pLX304
Transomic	ADIG	TOLH-1516391	149685	BC029594	Carbenicillin	pLX304
Transomic	BET1	TOLH-1516393	10282	BC000899	Carbenicillin	pLX304
Transomic	RGR	TOLH-1506515	5995	NULL	Carbenicillin	pLX304
Transomic	C10orf35	TOLH-1516398	219738	BC013587	Carbenicillin	pLX304
Transomic	CRB3	TOLH-1516402	92359	BC018409	Carbenicillin	pLX304
Transomic	TMEM80	TOLH-1505768	283232	BC008671	Carbenicillin	pLX304
Transomic	YIPF1	TOLH-1516403	54432	BC009674	Carbenicillin	pLX304
Transomic	IFITM1	TOLH-1516409	8519	BC000897	Carbenicillin	pLX304
Transomic	SEMA4G	TOLH-1516413	57715	BC020960	Carbenicillin	pLX304
Transomic	LEPROTL1	TOLH-1516423	23484	BC000642	Carbenicillin	pLX304
Transomic	IFITM2	TOLH-1516425	10581	BC009696	Carbenicillin	pLX304
Transomic	IFITM3	TOLH-1516426	10410	BC006794	Carbenicillin	pLX304
Transomic	GOLGA7	TOLH-1504554	51125	NULL	Carbenicillin	pLX304
Transomic	CNIH4	TOLH-1504556	29097	NULL	Carbenicillin	pLX304
Transomic	C14orf1	TOLH-1516436	11161	BC002444	Carbenicillin	pLX304
Transomic	CD99L2	TOLH-1504559	83692	NULL	Carbenicillin	pLX304
Transomic	MPZL1	TOLH-1506519	9019	NULL	Carbenicillin	pLX304
Transomic	IL20RB	TOLH-1516457	53833	BC033292	Carbenicillin	pLX304
Transomic	RNF24	TOLH-1516460	11237	BC000213	Carbenicillin	pLX304
Transomic	ABCC9	TOLH-1504472	10060	NULL	Carbenicillin	pLX304
Transomic	TMEM239	TOLH-1506520	100288797	NULL	Carbenicillin	pLX304
Transomic	ASPRV1	TOLH-1516468	151516	BC031997	Carbenicillin	pLX304
Transomic	MGST3	TOLH-1516470	4259	BC000505	Carbenicillin	pLX304
Transomic	NDUFB11	TOLH-1516471	54539	BC010665	Carbenicillin	pLX304
Transomic	FUT2	TOLH-1504293	2524	NULL	Carbenicillin	pLX304
Transomic	SLC1A7	TOLH-1506522	6512	NULL	Carbenicillin	pLX304
Transomic	TMEM159	TOLH-1516488	57146	BC015812	Carbenicillin	pLX304
Transomic	PLA2G16	TOLH-1516492	11145	BC001387	Carbenicillin	pLX304
Transomic	IZUMO2	TOLH-1516496	126123	BC029535	Carbenicillin	pLX304
Transomic	CD247	TOLH-1516497	919	BC025703	Carbenicillin	pLX304
Transomic	IFI27L1	TOLH-1516500	122509	BC015423	Carbenicillin	pLX304
Transomic	KCNE1	TOLH-1516504	3753	BC036452	Carbenicillin	pLX304
Transomic	SERTM1	TOLH-1516511	400120	BC036540	Carbenicillin	pLX304
Transomic	TMEM141	TOLH-1516512	85014	BC007834	Carbenicillin	pLX304
Transomic	CALM1	TOLH-1512743	801	NULL	Carbenicillin	pLX304
Transomic	TMEM14B	TOLH-1506526	81853	NULL	Carbenicillin	pLX304
Transomic	TMEM14B	TOLH-1516527	81853	BC007080	Carbenicillin	pLX304
Transomic	MLANA	TOLH-1516537	2315	BC014423	Carbenicillin	pLX304
Transomic	IFI27	TOLH-1516542	3429	BC015492	Carbenicillin	pLX304
Transomic	TMEM230	TOLH-1504564	29058	NULL	Carbenicillin	pLX304
Transomic	TMEM230	TOLH-1506529	29058	NULL	Carbenicillin	pLX304
Transomic	RHBDL2	TOLH-1516550	54933	BC013103	Carbenicillin	pLX304
Transomic	PTPRS	TOLH-1516564	5802	BC029496	Carbenicillin	pLX304
Transomic	CD59	TOLH-1516565	966	BC001506	Carbenicillin	pLX304
Transomic	FAXC	TOLH-1516569	84553	BC006515	Carbenicillin	pLX304
Transomic	DNAJC15	TOLH-1516572	29103	BC010910	Carbenicillin	pLX304
Transomic	GYPA	TOLH-1516573	2993	BC005319	Carbenicillin	pLX304
Transomic	MGST3	TOLH-1506532	4259	NULL	Carbenicillin	pLX304
Transomic	CKLF	TOLH-1516577	51192	BC004380	Carbenicillin	pLX304
Transomic	PTGES	TOLH-1516578	9536	BC008280	Carbenicillin	pLX304
Transomic	ORMDL1	TOLH-1516580	94101	BC005200	Carbenicillin	pLX304
Transomic	C10orf111	TOLH-1516583	221060	BC029034	Carbenicillin	pLX304
Transomic	ATP6V0C	TOLH-1516584	527	BC004537	Carbenicillin	pLX304
Transomic	ATP6V0C	TOLH-1506533	527	NULL	Carbenicillin	pLX304
Transomic	SLC25A48	TOLH-1505772	153328	BC025747	Carbenicillin	pLX304
Transomic	SCAMP1	TOLH-1516590	9522	BC009787	Carbenicillin	pLX304
Transomic	SDHD	TOLH-1516592	6392	BC012603	Carbenicillin	pLX304
Transomic	PMP22	TOLH-1516594	5376	BC019040	Carbenicillin	pLX304
Transomic	CAV2	TOLH-1516600	858	BC005256	Carbenicillin	pLX304
Transomic	VKORC1	TOLH-1516601	79001	BC002911	Carbenicillin	pLX304
Transomic	ADCK5	TOLH-1516618	203054	BC031570	Carbenicillin	pLX304
Transomic	PTTG1IP	TOLH-1506546	754	NULL	Carbenicillin	pLX304
Transomic	BID	TOLH-1505773	637	BC022072	Carbenicillin	pLX304
Transomic	PIK3IP1	TOLH-1516639	113791	BC011049	Carbenicillin	pLX304
Transomic	CNST	TOLH-1506551	163882	NULL	Carbenicillin	pLX304
Transomic	NT5E	TOLH-1516646	4907	BC015940	Carbenicillin	pLX304
Transomic	TMEM41A	TOLH-1516647	90407	NULL	Carbenicillin	pLX304
Transomic	APH1A	TOLH-1506552	51107	NULL	Carbenicillin	pLX304
Transomic	APH1A	TOLH-1516654	51107	BC015568	Carbenicillin	pLX304
Transomic	SYNPR	TOLH-1516655	132204	BC022518	Carbenicillin	pLX304
Transomic	WBSCR28	TOLH-1516656	135886	BC030643	Carbenicillin	pLX304
Transomic	AQP5	TOLH-1516659	362	BC032946	Carbenicillin	pLX304
Transomic	GLIPR1	TOLH-1516660	11010	BC012510	Carbenicillin	pLX304
Transomic	SLC12A7	TOLH-1504572	10723	NULL	Carbenicillin	pLX304
Transomic	HLA-DRB1	TOLH-1506553	3123	NULL	Carbenicillin	pLX304
Transomic	ITM2B	TOLH-1516662	9445	BC016148	Carbenicillin	pLX304
Transomic	HLA-DRB3	TOLH-1516663	3125	BC008987	Carbenicillin	pLX304
Transomic	TSPAN18	TOLH-1516666	90139	BC019342	Carbenicillin	pLX304
Transomic	MS4A12	TOLH-1516667	54860	BC029793	Carbenicillin	pLX304
Transomic	STX5	TOLH-1516670	6811	BC002645	Carbenicillin	pLX304
Transomic	CD82	TOLH-1516671	3732	BC000726	Carbenicillin	pLX304
Transomic	TSPAN5	TOLH-1516673	10098	BC009704	Carbenicillin	pLX304
Transomic	MPZL1	TOLH-1512744	9019	NULL	Carbenicillin	pLX304
Transomic	GPR87	TOLH-1504244	53836	NULL	Carbenicillin	pLX304
Transomic	CD200	TOLH-1516679	4345	BC022522	Carbenicillin	pLX304
Transomic	ELOVL3	TOLH-1516686	83401	BC034344	Carbenicillin	pLX304
Transomic	TMEM176B	TOLH-1516687	28959	BC004358	Carbenicillin	pLX304
Transomic	PHB	TOLH-1516694	5245	BC013401	Carbenicillin	pLX304
Transomic	HVCN1	TOLH-1516706	84329	BC009731	Carbenicillin	pLX304
Transomic	GJB5	TOLH-1516709	2709	BC004379	Carbenicillin	pLX304
Transomic	TOLLIP	TOLH-1516714	54472	BC012057	Carbenicillin	pLX304
Transomic	TMEM106B	TOLH-1516716	54664	NULL	Carbenicillin	pLX304
Transomic	GDAP1	TOLH-1516724	54332	BC024939	Carbenicillin	pLX304
Transomic	GDPD1	TOLH-1516725	284161	BC034432	Carbenicillin	pLX304
Transomic	SUSD4	TOLH-1516726	55061	BC004888	Carbenicillin	pLX304
Transomic	ERGIC1	TOLH-1516728	57222	BC012766	Carbenicillin	pLX304
Transomic	AQP3	TOLH-1516733	360	BC013566	Carbenicillin	pLX304
Transomic	C3orf49	TOLH-1516738	132200	BC015210	Carbenicillin	pLX304
Transomic	HSD11B1	TOLH-1516744	3290	BC012593	Carbenicillin	pLX304
Transomic	MSMO1	TOLH-1504574	6307	NULL	Carbenicillin	pLX304
Transomic	NUS1	TOLH-1503621	116150	BC013026	Carbenicillin	pLX304
Transomic	YIF1A	TOLH-1516747	10897	BC001299	Carbenicillin	pLX304
Transomic	SPACA1	TOLH-1516757	81833	BC029488	Carbenicillin	pLX304
Transomic	STX19	TOLH-1516758	415117	BC034696	Carbenicillin	pLX304
Transomic	TMC4	TOLH-1516759	147798	BC032477	Carbenicillin	pLX304
Transomic	LIME1	TOLH-1516761	54923	BC017016	Carbenicillin	pLX304
Transomic	SFRP2	TOLH-1516762	6423	BC008666	Carbenicillin	pLX304
Transomic	RGR	TOLH-1516763	5995	BC011349	Carbenicillin	pLX304
Transomic	PLSCR3	TOLH-1504412	57048	NULL	Carbenicillin	pLX304
Transomic	SLC25A10	TOLH-1516771	1468	BC015797	Carbenicillin	pLX304
Transomic	SLC19A2	TOLH-1516775	10560	BC018514	Carbenicillin	pLX304
Transomic	TMX2	TOLH-1516778	51075	BC000666	Carbenicillin	pLX304
Transomic	NRG1	TOLH-1516780	3084	BC007675	Carbenicillin	pLX304
Transomic	MGAT4B	TOLH-1516783	11282	BC009464	Carbenicillin	pLX304
Transomic	SLC25A51	TOLH-1505774	92014	BC008500	Carbenicillin	pLX304
Transomic	STX4	TOLH-1516785	6810	BC002436	Carbenicillin	pLX304
Transomic	MS4A1	TOLH-1516786	931	BC002807	Carbenicillin	pLX304
Transomic	SLC25A4	TOLH-1516792	291	BC008664	Carbenicillin	pLX304
Transomic	SLC25A6	TOLH-1516794	293	BC014775	Carbenicillin	pLX304
Transomic	SEC22A	TOLH-1516798	26984	BC007122	Carbenicillin	pLX304
Transomic	SLC25A17	TOLH-1516801	10478	BC005957	Carbenicillin	pLX304
Transomic	SLC12A8	TOLH-1516807	84561	BC020506	Carbenicillin	pLX304
Transomic	TECR	TOLH-1516810	9524	BC002425	Carbenicillin	pLX304
Transomic	FCGR2B	TOLH-1516819	2213	BC031992	Carbenicillin	pLX304
Transomic	SDC1	TOLH-1503622	6382	BC008765	Carbenicillin	pLX304
Transomic	CLN6	TOLH-1509110	54982	NULL	Carbenicillin	pLX304
Transomic	SLC25A1	TOLH-1504578	6576	NULL	Carbenicillin	pLX304
Transomic	C10orf54	TOLH-1509704	64115	BC020568	Carbenicillin	pLX304
Transomic	TMEM177	TOLH-1509705	80775	BC004404	Carbenicillin	pLX304
Transomic	KCNK6	TOLH-1509713	9424	NULL	Carbenicillin	pLX304
Transomic	SLC25A11	TOLH-1509725	8402	BC006508	Carbenicillin	pLX304
Transomic	SLC25A18	TOLH-1509727	83733	BC031644	Carbenicillin	pLX304
Transomic	SLC25A31	TOLH-1509731	83447	BC022032	Carbenicillin	pLX304
Transomic	PRSS22	TOLH-1509739	64063	BC009726	Carbenicillin	pLX304
Transomic	MC1R	TOLH-1512332	4157	NULL	Carbenicillin	pLX304
Transomic	ADORA3	TOLH-1509747	140	BC029831	Carbenicillin	pLX304
Transomic	PLSCR1	TOLH-1504579	5359	NULL	Carbenicillin	pLX304
Transomic	UBE2J1	TOLH-1509749	51465	BC013973	Carbenicillin	pLX304
Transomic	SRD5A3	TOLH-1509755	79644	BC002480	Carbenicillin	pLX304
Transomic	SLC16A4	TOLH-1509759	9122	BC021664	Carbenicillin	pLX304
Transomic	SYT9	TOLH-1512587	143425	NULL	Carbenicillin	pLX304
Transomic	PGAP3	TOLH-1509763	93210	BC010652	Carbenicillin	pLX304
Transomic	UPK3B	TOLH-1509764	80761	BC004304	Carbenicillin	pLX304
Transomic	GRAMD1C	TOLH-1512779	54762	NULL	Carbenicillin	pLX304
Transomic	FCER2	TOLH-1509770	2208	NULL	Carbenicillin	pLX304
Transomic	TMEM120A	TOLH-1509773	83862	BC029487	Carbenicillin	pLX304
Transomic	MYADM	TOLH-1509775	91663	BC013995	Carbenicillin	pLX304
Transomic	DEGS1	TOLH-1509777	8560	BC000961	Carbenicillin	pLX304
Transomic	SLC30A2	TOLH-1509779	7780	BC006251	Carbenicillin	pLX304
Transomic	TACSTD2	TOLH-1504245	4070	BC009409	Carbenicillin	pLX304
Transomic	SLC25A22	TOLH-1509782	79751	BC019033	Carbenicillin	pLX304
Transomic	PPP2R4	TOLH-1509786	5524	BC002545	Carbenicillin	pLX304
Transomic	SLC35A4	TOLH-1509791	113829	BC009906	Carbenicillin	pLX304
Transomic	HPS1	TOLH-1509795	3257	BC000175	Carbenicillin	pLX304
Transomic	SLC39A1	TOLH-1509796	27173	BC003152	Carbenicillin	pLX304
Transomic	CYC1	TOLH-1509799	1537	BC001006	Carbenicillin	pLX304
Transomic	TMEM30A	TOLH-1509802	55754	BC009006	Carbenicillin	pLX304
Transomic	DHRS7B	TOLH-1509804	25979	BC004126	Carbenicillin	pLX304
Transomic	SFXN3	TOLH-1509806	81855	BC000124	Carbenicillin	pLX304
Transomic	ADORA1	TOLH-1509811	134	BC026340	Carbenicillin	pLX304
Transomic	PVRIG	TOLH-1516220	79037	BC001129	Carbenicillin	pLX304
Transomic	CACNG4	TOLH-1516224	27092	BC034532	Carbenicillin	pLX304
Transomic	VSIG2	TOLH-1516225	23584	BC007313	Carbenicillin	pLX304
Transomic	B4GALT7	TOLH-1516227	11285	BC007317	Carbenicillin	pLX304
Transomic	RNF175	TOLH-1516230	285533	BC034385	Carbenicillin	pLX304
Transomic	PLSCR4	TOLH-1516240	57088	BC028354	Carbenicillin	pLX304
Transomic	PARL	TOLH-1516243	55486	BC003653	Carbenicillin	pLX304
Transomic	SCAMP2	TOLH-1516244	10066	BC001376	Carbenicillin	pLX304
Transomic	GPBAR1	TOLH-1516246	151306	BC033625	Carbenicillin	pLX304
Transomic	GPR3	TOLH-1516247	2827	BC032702	Carbenicillin	pLX304
Transomic	TXNDC11	TOLH-1516253	51061	BC013727	Carbenicillin	pLX304
Transomic	ST3GAL6	TOLH-1514075	10402	NULL	Carbenicillin	pLX304
Transomic	GPR18	TOLH-1516256	2841	BC008569	Carbenicillin	pLX304
Transomic	SLC35B4	TOLH-1516257	84912	BC008413	Carbenicillin	pLX304
Transomic	IFNAR2	TOLH-1516262	3455	BC002793	Carbenicillin	pLX304
Transomic	ERBB3	TOLH-1516263	2065	BC002706	Carbenicillin	pLX304
Transomic	BTN3A2	TOLH-1516265	11118	BC002832	Carbenicillin	pLX304
Transomic	KDSR	TOLH-1516266	2531	BC008797	Carbenicillin	pLX304
Transomic	ST3GAL4	TOLH-1516270	6484	BC010645	Carbenicillin	pLX304
Transomic	GPR146	TOLH-1516272	115330	BC014241	Carbenicillin	pLX304
Transomic	MPPE1	TOLH-1516277	65258	BC002877	Carbenicillin	pLX304
Transomic	ST6GALNAC6	TOLH-1516278	30815	BC006564	Carbenicillin	pLX304
Transomic	PLAUR	TOLH-1516293	5329	BC002788	Carbenicillin	pLX304
Transomic	B3GAT3	TOLH-1516294	26229	BC007906	Carbenicillin	pLX304
Transomic	KCNK1	TOLH-1516297	3775	BC018051	Carbenicillin	pLX304
Transomic	TMEM19	TOLH-1504587	55266	NULL	Carbenicillin	pLX304
Transomic	PEX16	TOLH-1516301	9409	BC004356	Carbenicillin	pLX304
Transomic	CA14	TOLH-1516302	23632	BC034412	Carbenicillin	pLX304
Transomic	HLA-G	TOLH-1516306	3135	BC021708	Carbenicillin	pLX304
Transomic	PRRT2	TOLH-1504588	112476	NULL	Carbenicillin	pLX304
Transomic	SLC25A43	TOLH-1516327	203427	BC019584	Carbenicillin	pLX304
Transomic	HSD17B7	TOLH-1516332	51478	BC007068	Carbenicillin	pLX304
Transomic	CXCR6	TOLH-1516333	10663	BC033584	Carbenicillin	pLX304
Transomic	ASPHD2	TOLH-1504590	57168	NULL	Carbenicillin	pLX304
Transomic	ZDHHC4	TOLH-1516343	55146	BC001239	Carbenicillin	pLX304
Transomic	SLC35C2	TOLH-1516345	51006	BC014191	Carbenicillin	pLX304
Transomic	B4GALT4	TOLH-1505776	8702	BC004523	Carbenicillin	pLX304
Transomic	ERLIN1	TOLH-1516354	10613	BC031791	Carbenicillin	pLX304
Transomic	ARMCX4	TOLH-1505778	100131755	BC032236	Carbenicillin	pLX304
Transomic	PIGM	TOLH-1516376	93183	BC019865	Carbenicillin	pLX304
Transomic	GAL3ST1	TOLH-1516378	9514	BC014649	Carbenicillin	pLX304
Transomic	SLC35A5	TOLH-1506574	55032	NULL	Carbenicillin	pLX304
Transomic	CHST8	TOLH-1516381	64377	BC011380	Carbenicillin	pLX304
Transomic	SLC35A5	TOLH-1506575	55032	NULL	Carbenicillin	pLX304
Transomic	ABHD2	TOLH-1509820	11057	BC019248	Carbenicillin	pLX304
Transomic	KCNN4	TOLH-1509827	3783	BC015337	Carbenicillin	pLX304
Transomic	PI16	TOLH-1509111	221476	NULL	Carbenicillin	pLX304
Transomic	FCRL1	TOLH-1509832	115350	BC033690	Carbenicillin	pLX304
Transomic	IGSF11	TOLH-1504593	152404	NULL	Carbenicillin	pLX304
Transomic	SYT11	TOLH-1509842	23208	BC039205	Carbenicillin	pLX304
Transomic	SGCE	TOLH-1509872	8910	BC021709	Carbenicillin	pLX304
Transomic	TGOLN2	TOLH-1509874	10618	BC008461	Carbenicillin	pLX304
Transomic	NTNG1	TOLH-1509875	22854	BC030220	Carbenicillin	pLX304
Transomic	CHST9	TOLH-1509876	83539	BC025764	Carbenicillin	pLX304
Transomic	ALG3	TOLH-1509877	10195	BC002839	Carbenicillin	pLX304
Transomic	ST6GALNAC1	TOLH-1509881	55808	BC022462	Carbenicillin	pLX304
Transomic	SERINC3	TOLH-1509887	10955	BC006088	Carbenicillin	pLX304
Transomic	RRNAD1	TOLH-1504415	51093	NULL	Carbenicillin	pLX304
Transomic	ZMPSTE24	TOLH-1503508	10269	NULL	Carbenicillin	pLX304
Transomic	MICU1	TOLH-1509901	10367	BC004190	Carbenicillin	pLX304
Transomic	ENPP5	TOLH-1509906	59084	BC027615	Carbenicillin	pLX304
Transomic	KCNS2	TOLH-1509907	3788	BC027932	Carbenicillin	pLX304
Transomic	CAMK2D	TOLH-1505780	817	BC032784	Carbenicillin	pLX304
Transomic	SLC16A7	TOLH-1504598	9194	NULL	Carbenicillin	pLX304
Transomic	SCARB2	TOLH-1509917	950	BC021892	Carbenicillin	pLX304
Transomic	TMEM161A	TOLH-1509923	54929	BC005210	Carbenicillin	pLX304
Transomic	PLXDC2	TOLH-1509924	84898	BC012885	Carbenicillin	pLX304
Transomic	IGHM	TOLH-1506580	3507	NULL	Carbenicillin	pLX304
Transomic	SLC39A14	TOLH-1512337	23516	NULL	Carbenicillin	pLX304
Transomic	GPR135	TOLH-1512338	64582	NULL	Carbenicillin	pLX304
Transomic	DUOXA1	TOLH-1509936	90527	BC029819	Carbenicillin	pLX304
Transomic	PIGA	TOLH-1509942	5277	BC038236	Carbenicillin	pLX304
Transomic	GALNT14	TOLH-1504602	79623	NULL	Carbenicillin	pLX304
Transomic	SCARB1	TOLH-1509950	949	BC022087	Carbenicillin	pLX304
Transomic	NCLN	TOLH-1508242	56926	NULL	Carbenicillin	pLX304
Transomic	ABCC11	TOLH-1509952	85320	BC039085	Carbenicillin	pLX304
Transomic	GABRA4	TOLH-1509957	2557	NULL	Carbenicillin	pLX304
Transomic	SLC9A1	TOLH-1509960	6548	BC012121	Carbenicillin	pLX304
Transomic	GPC4	TOLH-1509961	2239	BC017166	Carbenicillin	pLX304
Transomic	TRAF5	TOLH-1513154	7188	NULL	Carbenicillin	pLX304
Transomic	IFNAR1	TOLH-1509962	3454	BC021825	Carbenicillin	pLX304
Transomic	SLC22A5	TOLH-1509964	6584	BC012325	Carbenicillin	pLX304
Transomic	ABHD16A	TOLH-1509965	7920	BC031839	Carbenicillin	pLX304
Transomic	FMO4	TOLH-1504097	2329	NULL	Carbenicillin	pLX304
Transomic	MFSD7	TOLH-1503521	84179	NULL	Carbenicillin	pLX304
Transomic	SPTLC2	TOLH-1511777	9517	BC005123	Carbenicillin	pLX304
Transomic	C6orf10	TOLH-1511779	10665	BC034774	Carbenicillin	pLX304
Transomic	MMP15	TOLH-1503625	4324	BC006412	Carbenicillin	pLX304
Transomic	CYBB	TOLH-1511784	1536	BC032720	Carbenicillin	pLX304
Transomic	GPNMB	TOLH-1504604	10457	NULL	Carbenicillin	pLX304
Transomic	FAM200A	TOLH-1511787	221786	BC040214	Carbenicillin	pLX304
Transomic	IGHD	TOLH-1511788	3495	BC021276	Carbenicillin	pLX304
Transomic	IL22RA1	TOLH-1511789	58985	BC029273	Carbenicillin	pLX304
Transomic	FZD7	TOLH-1511791	8324	BC015915	Carbenicillin	pLX304
Transomic	SQLE	TOLH-1511792	6713	BC017033	Carbenicillin	pLX304
Transomic	WSCD1	TOLH-1504606	23302	NULL	Carbenicillin	pLX304
Transomic	GALNT4	TOLH-1509112	8693	NULL	Carbenicillin	pLX304
Transomic	SLC9A9	TOLH-1505634	285195	NULL	Carbenicillin	pLX304
Transomic	LILRB1	TOLH-1511803	10859	BC015731	Carbenicillin	pLX304
Transomic	ZDHHC5	TOLH-1511811	25921	BC026967	Carbenicillin	pLX304
Transomic	NALCN	TOLH-1505784	259232	BC028390	Carbenicillin	pLX304
Transomic	FLRT1	TOLH-1511829	23769	BC018370	Carbenicillin	pLX304
Transomic	SLC20A1	TOLH-1511833	6574	BC019944	Carbenicillin	pLX304
Transomic	RASGRP3	TOLH-1504612	25780	NULL	Carbenicillin	pLX304
Transomic	KIAA0319L	TOLH-1511845	79932	BC031672	Carbenicillin	pLX304
Transomic	SLCO3A1	TOLH-1511846	28232	BC000585	Carbenicillin	pLX304
Transomic	TCTN2	TOLH-1511849	79867	BC009112	Carbenicillin	pLX304
Transomic	LRRN2	TOLH-1511861	10446	BC034047	Carbenicillin	pLX304
Transomic	CDH13	TOLH-1511862	1012	BC028624	Carbenicillin	pLX304
Transomic	CMTM6	TOLH-1511870	54918	BC002797	Carbenicillin	pLX304
Transomic	C20orf141	TOLH-1511873	128653	BC014591	Carbenicillin	pLX304
Transomic	EBAG9	TOLH-1511887	9166	BC005249	Carbenicillin	pLX304
Transomic	IL15	TOLH-1511891	3600	BC018149	Carbenicillin	pLX304
Transomic	CLDND2	TOLH-1511893	125875	NULL	Carbenicillin	pLX304
Transomic	TMC6	TOLH-1511899	11322	BC007766	Carbenicillin	pLX304
Transomic	UCP3	TOLH-1503627	7352	NULL	Carbenicillin	pLX304
Transomic	KHDC1	TOLH-1511912	80759	BC022080	Carbenicillin	pLX304
Transomic	TMEM31	TOLH-1511913	203562	BC029575	Carbenicillin	pLX304
Transomic	TIMM17A	TOLH-1511915	10440	BC000294	Carbenicillin	pLX304
Transomic	PLLP	TOLH-1511919	51090	BC002760	Carbenicillin	pLX304
Transomic	TMEM47	TOLH-1511924	83604	BC039242	Carbenicillin	pLX304
Transomic	SAYSD1	TOLH-1511925	55776	BC022007	Carbenicillin	pLX304
Transomic	PQLC3	TOLH-1511951	130814	BC027625	Carbenicillin	pLX304
Transomic	BAK1	TOLH-1511955	578	BC004431	Carbenicillin	pLX304
Transomic	RER1	TOLH-1511960	11079	BC004965	Carbenicillin	pLX304
Transomic	YKT6	TOLH-1511961	10652	BC007319	Carbenicillin	pLX304
Transomic	CATSPER2	TOLH-1511962	117155	BC028728	Carbenicillin	pLX304
Transomic	FAM174A	TOLH-1511966	345757	BC027332	Carbenicillin	pLX304
Transomic	CD83	TOLH-1511971	9308	BC030830	Carbenicillin	pLX304
Transomic	PGRMC1	TOLH-1509114	10857	NULL	Carbenicillin	pLX304
Transomic	SLC6A6	TOLH-1509115	6533	NULL	Carbenicillin	pLX304
Transomic	KDELR1	TOLH-1511981	10945	BC008958	Carbenicillin	pLX304
Transomic	TMEM165	TOLH-1511985	55858	BC003545	Carbenicillin	pLX304
Transomic	KDELR2	TOLH-1511992	11014	BC008081	Carbenicillin	pLX304
Transomic	GPNMB	TOLH-1506590	10457	NULL	Carbenicillin	pLX304
Transomic	TGM2	TOLH-1505790	7052	BC003551	Carbenicillin	pLX304
Transomic	HSPD1	TOLH-1512001	3329	BC003030	Carbenicillin	pLX304
Transomic	RPN2	TOLH-1516856	6185	BC003560	Carbenicillin	pLX304
Transomic	CEACAM5	TOLH-1512597	1048	NULL	Carbenicillin	pLX304
Transomic	ADCK3	TOLH-1516863	56997	BC005171	Carbenicillin	pLX304
Transomic	ATL1	TOLH-1504300	51062	NULL	Carbenicillin	pLX304
Transomic	SACM1L	TOLH-1516866	22908	BC016559	Carbenicillin	pLX304
Transomic	CLGN	TOLH-1516878	1047	BC028357	Carbenicillin	pLX304
Transomic	VPS45	TOLH-1516885	11311	BC012932	Carbenicillin	pLX304
Transomic	SLCO1C1	TOLH-1509117	53919	NULL	Carbenicillin	pLX304
Transomic	MBTPS1	TOLH-1516893	8720	BC026330	Carbenicillin	pLX304
Transomic	ENTPD4	TOLH-1516895	9583	BC034477	Carbenicillin	pLX304
Transomic	LBR	TOLH-1516899	3930	BC020079	Carbenicillin	pLX304
Transomic	BIRC2	TOLH-1516907	329	BC016174	Carbenicillin	pLX304
Transomic	RPN1	TOLH-1516915	6184	BC010839	Carbenicillin	pLX304
Transomic	RHBDF2	TOLH-1516916	79651	BC016034	Carbenicillin	pLX304
Transomic	PROM1	TOLH-1514096	8842	NULL	Carbenicillin	pLX304
Transomic	SLC26A8	TOLH-1511504	116369	NULL	Carbenicillin	pLX304
Transomic	ATP12A	TOLH-1516922	479	BC031609	Carbenicillin	pLX304
Transomic	RET	TOLH-1516942	5979	BC004257	Carbenicillin	pLX304
Transomic	ABCB6	TOLH-1504076	10058	NULL	Carbenicillin	pLX304
Transomic	PCDHGC3	TOLH-1516954	5098	BC026218	Carbenicillin	pLX304
Transomic	ATP1A3	TOLH-1516955	478	BC009282	Carbenicillin	pLX304
Transomic	SLC12A4	TOLH-1516958	6560	BC021193	Carbenicillin	pLX304
Transomic	BCAN	TOLH-1516960	63827	BC022938	Carbenicillin	pLX304
Transomic	PCDHGC3	TOLH-1506596	5098	NULL	Carbenicillin	pLX304
Transomic	CDH23	TOLH-1516962	64072	BC032581	Carbenicillin	pLX304
Transomic	ITGAL	TOLH-1514106	3683	NULL	Carbenicillin	pLX304
Transomic	COX7C	TOLH-1516968	1350	BC001005	Carbenicillin	pLX304
Transomic	CD52	TOLH-1516978	1043	BC000644	Carbenicillin	pLX304
Transomic	HILPDA	TOLH-1504627	29923	NULL	Carbenicillin	pLX304
Transomic	SPTB	TOLH-1516979	6710	BC010434	Carbenicillin	pLX304
[truncated: 2,402 more rows]
